# Supplementary material for: Computational Modeling of complete HOXB13 protein for predicting the functional effect of SNPs and the associated role in hereditary prostate cancer
Source: Sci Rep. 2017 Mar 8;7:43830. doi: 10.1038/srep43830 (PMC5363706; doi:10.1038/srep43830)
Supplement: Supplementary Dataset [file srep43830-s1.zip › SR Supplementary Data Files Complete/HOXB13 Modeller/HOXB13 Modeller/script4.log.txt]

                         MODELLER 9.17, 2016/07/02, r10881

     PROTEIN STRUCTURE MODELLING BY SATISFACTION OF SPATIAL RESTRAINTS


                     Copyright(c) 1989-2016 Andrej Sali
                            All Rights Reserved

                             Written by A. Sali
                               with help from
              B. Webb, M.S. Madhusudhan, M-Y. Shen, G.Q. Dong,
          M.A. Marti-Renom, N. Eswar, F. Alber, M. Topf, B. Oliva,
             A. Fiser, R. Sanchez, B. Yerkovich, A. Badretdinov,
                     F. Melo, J.P. Overington, E. Feyfant
                 University of California, San Francisco, USA
                    Rockefeller University, New York, USA
                      Harvard University, Cambridge, USA
                   Imperial Cancer Research Fund, London, UK
              Birkbeck College, University of London, London, UK


Kind, OS, HostName, Kernel, Processor: 4, Windows Vista build 7601 Service Pack 1, Y-PC, SMP, unknown
Date and time of compilation         : 2016/07/01 22:06:57
MODELLER executable type             : x86_64-w64
Job starting time (YY/MM/DD HH:MM:SS): 2016/07/18 10:41:21


check_ali___> Checking the sequence-structure alignment. 

Implied intrachain target CA(i)-CA(i+1) distances longer than  8.0 angstroms:

ALN_POS  TMPL  RID1  RID2  NAM1  NAM2     DIST
----------------------------------------------
END OF TABLE
read_to_681_> topology.submodel read from topology file:        3
mdtrsr__446W> A potential that relies on one protein is used, yet you have at
              least one known structure available. MDT, not library, potential is used.
0 atoms in HETATM/BLK residues constrained
to protein atoms within 2.30 angstroms
and protein CA atoms within 10.00 angstroms
0 atoms in residues without defined topology
constrained to be rigid bodies
condens_443_> Restraints marked for deletion were removed.
              Total number of restraints before, now:    14105    11981
>> Model assessment by DOPE potential
iatmcls_286W> MODEL atom not classified:  PRO:OXT  PRO


>> ENERGY; Differences between the model's features and restraints:
Number of all residues in MODEL                   :      284
Number of all, selected real atoms                :     2162    2162
Number of all, selected pseudo atoms              :        0       0
Number of all static, selected restraints         :    11981   11981
COVALENT_CYS                                      :        F
NONBONDED_SEL_ATOMS                               :        1
Number of non-bonded pairs (excluding 1-2,1-3,1-4):   141479
Dynamic pairs routine                             : 1, NATM x NATM double loop
Atomic shift for contacts update (UPDATE_DYNAMIC) :    0.390
LENNARD_JONES_SWITCH                              :    6.500   7.500
COULOMB_JONES_SWITCH                              :    6.500   7.500
RESIDUE_SPAN_RANGE                                :        1    9999
NLOGN_USE                                         :       15
CONTACT_SHELL                                     :   15.000
DYNAMIC_PAIRS,_SPHERE,_COULOMB,_LENNARD,_MODELLER :        T       F       F       F       T
SPHERE_STDV                                       :    0.050
RADII_FACTOR                                      :    0.820
Current energy                                    :      -10484.6025


<< end of ENERGY.
DOPE score               : -10484.602539
>> Model assessment by GA341 potential

Surface library          : C:\Program Files\Modeller9.17/modlib/surf5.de
Pair library             : C:\Program Files\Modeller9.17/modlib/pair9.de
Chain identifier         : _
% sequence identity      :    80.821999
Sequence length          :          284
Compactness              :     0.006570
Native energy (pair)     :   -43.602541
Native energy (surface)  :     6.157560
Native energy (combined) :     0.174293
Z score (pair)           :    -3.316591
Z score (surface)        :    -2.931391
Z score (combined)       :    -4.301484
GA341 score              :     1.000000


>> ENERGY; Differences between the model's features and restraints:
Number of all residues in MODEL                   :      284
Number of all, selected real atoms                :     2162    2162
Number of all, selected pseudo atoms              :        0       0
Number of all static, selected restraints         :    11981   11981
COVALENT_CYS                                      :        F
NONBONDED_SEL_ATOMS                               :        1
Number of non-bonded pairs (excluding 1-2,1-3,1-4):     3118
Dynamic pairs routine                             : 2, NATM x NATM cell sorting
Atomic shift for contacts update (UPDATE_DYNAMIC) :    0.390
LENNARD_JONES_SWITCH                              :    6.500   7.500
COULOMB_JONES_SWITCH                              :    6.500   7.500
RESIDUE_SPAN_RANGE                                :        0   99999
NLOGN_USE                                         :       15
CONTACT_SHELL                                     :    4.000
DYNAMIC_PAIRS,_SPHERE,_COULOMB,_LENNARD,_MODELLER :        T       T       F       F       F
SPHERE_STDV                                       :    0.050
RADII_FACTOR                                      :    0.820
Current energy                                    :        1885.6949


Summary of the restraint violations: 

   NUM     ... number of restraints.
   NUMVI   ... number of restraints with RVIOL > VIOL_REPORT_CUT[i].
   RVIOL   ... relative difference from the best value.
   NUMVP   ... number of restraints with -Ln(pdf) > VIOL_REPORT_CUT2[i].
   RMS_1   ... RMS(feature, minimally_violated_basis_restraint, NUMB).
   RMS_2   ... RMS(feature, best_value, NUMB).
   MOL.PDF ... scaled contribution to -Ln(Molecular pdf).

 #                     RESTRAINT_GROUP      NUM   NUMVI  NUMVP   RMS_1   RMS_2         MOL.PDF     S_i
------------------------------------------------------------------------------------------------------
 1 Bond length potential              :    2230       0      0   0.004   0.004      9.7887       1.000
 2 Bond angle potential               :    3039       0      3   1.795   1.795      187.76       1.000
 3 Stereochemical cosine torsion poten:    1500       0     41  51.591  51.591      616.78       1.000
 4 Stereochemical improper torsion pot:     900       0      0   0.916   0.916      17.310       1.000
 5 Soft-sphere overlap restraints     :    3118       0      0   0.003   0.003      2.4435       1.000
 6 Lennard-Jones 6-12 potential       :       0       0      0   0.000   0.000      0.0000       1.000
 7 Coulomb point-point electrostatic p:       0       0      0   0.000   0.000      0.0000       1.000
 8 H-bonding potential                :       0       0      0   0.000   0.000      0.0000       1.000
 9 Distance restraints 1 (CA-CA)      :     801       9     19   2.373   2.373      216.56       1.000
10 Distance restraints 2 (N-O)        :     902      11     26   2.568   2.568      271.16       1.000
11 Mainchain Phi dihedral restraints  :       0       0      0   0.000   0.000      0.0000       1.000
12 Mainchain Psi dihedral restraints  :       0       0      0   0.000   0.000      0.0000       1.000
13 Mainchain Omega dihedral restraints:     283       0      2   2.951   2.951      29.059       1.000
14 Sidechain Chi_1 dihedral restraints:     225       0      2  84.618  84.618      68.780       1.000
15 Sidechain Chi_2 dihedral restraints:     170       0      0  74.081  74.081      54.635       1.000
16 Sidechain Chi_3 dihedral restraints:      96       0      1  77.819  77.819      47.671       1.000
17 Sidechain Chi_4 dihedral restraints:      32       0      0  85.901  85.901      20.645       1.000
18 Disulfide distance restraints      :       0       0      0   0.000   0.000      0.0000       1.000
19 Disulfide angle restraints         :       0       0      0   0.000   0.000      0.0000       1.000
20 Disulfide dihedral angle restraints:       0       0      0   0.000   0.000      0.0000       1.000
21 Lower bound distance restraints    :       0       0      0   0.000   0.000      0.0000       1.000
22 Upper bound distance restraints    :       0       0      0   0.000   0.000      0.0000       1.000
23 Distance restraints 3 (SDCH-MNCH)  :    1075       0      0   0.611   0.611      43.332       1.000
24 Sidechain Chi_5 dihedral restraints:       0       0      0   0.000   0.000      0.0000       1.000
25 Phi/Psi pair of dihedral restraints:     282     176     28  34.408 145.193      271.00       1.000
26 Distance restraints 4 (SDCH-SDCH)  :     446       0      0   0.975   0.975      28.768       1.000
27 Distance restraints 5 (X-Y)        :       0       0      0   0.000   0.000      0.0000       1.000
28 NMR distance restraints 6 (X-Y)    :       0       0      0   0.000   0.000      0.0000       1.000
29 NMR distance restraints 7 (X-Y)    :       0       0      0   0.000   0.000      0.0000       1.000
30 Minimal distance restraints        :       0       0      0   0.000   0.000      0.0000       1.000
31 Non-bonded restraints              :       0       0      0   0.000   0.000      0.0000       1.000
32 Atomic accessibility restraints    :       0       0      0   0.000   0.000      0.0000       1.000
33 Atomic density restraints          :       0       0      0   0.000   0.000      0.0000       1.000
34 Absolute position restraints       :       0       0      0   0.000   0.000      0.0000       1.000
35 Dihedral angle difference restraint:       0       0      0   0.000   0.000      0.0000       1.000
36 GBSA implicit solvent potential    :       0       0      0   0.000   0.000      0.0000       1.000
37 EM density fitting potential       :       0       0      0   0.000   0.000      0.0000       1.000
38 SAXS restraints                    :       0       0      0   0.000   0.000      0.0000       1.000
39 Symmetry restraints                :       0       0      0   0.000   0.000      0.0000       1.000


# Heavy relative violation of each residue is written to: hoxb13.V99990001
# The profile is NOT normalized by the number of restraints.
# The profiles are smoothed over a window of residues:    1
# The sum of all numbers in the file:   53685.3086


List of the violated restraints:
   A restraint is violated when the relative difference
   from the best value (RVIOL) is larger than CUTOFF.

   ICSR   ... index of a restraint in the current set.
   RESNO  ... residue numbers of the first two atoms.
   ATM    ... IUPAC atom names of the first two atoms.
   FEAT   ... the value of the feature in the model.
   restr  ... the mean of the basis restraint with the smallest
              difference from the model (local minimum).
   viol   ... difference from the local minimum.
   rviol  ... relative difference from the local minimum.
   RESTR  ... the best value (global minimum).
   VIOL   ... difference from the best value.
   RVIOL  ... relative difference from the best value.


-------------------------------------------------------------------------------------------------

Feature  9                           : Distance restraints 1 (CA-CA)           
List of the RVIOL violations larger than   :       4.5000

    #   ICSR  RESNO1/2 ATM1/2   INDATM1/2    FEAT   restr    viol   rviol   RESTR    VIOL   RVIOL
    1   8762   1M  58E CA  CA      2  399   27.85   11.95   15.90    5.51   11.95   15.90    5.51
    2   8763   1M 216G CA  CA      2 1589   43.09   11.12   31.97   11.35   11.12   31.97   11.35
    3   8767  35S 216G CA  CA    239 1589   33.86   10.57   23.29    7.99   10.57   23.29    7.99
    4   8771  36H 216G CA  CA    245 1589   30.34    9.28   21.06    7.26    9.28   21.06    7.26
    5   8772  36H 217R CA  CA    245 1593   28.14   13.05   15.09    5.50   13.05   15.09    5.50
    6   8775  43M 216G CA  CA    294 1589   29.42    8.47   20.94    7.31    8.47   20.94    7.31
    7   8776  43M 217R CA  CA    294 1593   26.67   12.07   14.60    5.41   12.07   14.60    5.41
    8   8778  51L 216G CA  CA    353 1589   22.48    6.64   15.83    5.69    6.64   15.83    5.69
    9   8781  58E 216G CA  CA    399 1589   17.04    3.81   13.23    4.93    3.81   13.23    4.93

-------------------------------------------------------------------------------------------------

Feature 10                           : Distance restraints 2 (N-O)             
List of the RVIOL violations larger than   :       4.5000

    #   ICSR  RESNO1/2 ATM1/2   INDATM1/2    FEAT   restr    viol   rviol   RESTR    VIOL   RVIOL
    1   9575  43M 216G N   O     293 1591   28.44   10.23   18.21    5.92   10.23   18.21    5.92
    2   9582  58E   1M N   O     398    8   27.70   10.94   16.77    5.60   10.94   16.77    5.60
    3   9589 216G  35S N   O    1588  243   33.53    8.42   25.10    8.37    8.42   25.10    8.37
    4   9590 216G  36H N   O    1588  253   31.49    8.71   22.79    7.49    8.71   22.79    7.49
    5   9591 216G  43M N   O    1588  300   29.29    6.24   23.05    7.83    6.24   23.05    7.83
    6   9592 216G  51L N   O    1588  359   24.40    4.33   20.07    7.05    4.33   20.07    7.05
    7   9593 216G  58E N   O    1588  406   17.97    2.22   15.75    5.63    2.22   15.75    5.63
    8   9595 217R  35S N   O    1592  243   31.47   10.66   20.81    7.42   10.66   20.81    7.42
    9   9596 217R  43M N   O    1592  300   26.88    8.93   17.95    6.48    8.93   17.95    6.48
   10   9597 217R  51L N   O    1592  359   22.06    7.06   15.00    5.64    7.06   15.00    5.64
   11   9601 218K  51L N   O    1603  359   21.36    9.96   11.40    4.98    9.96   11.40    4.98

-------------------------------------------------------------------------------------------------

Feature 25                           : Phi/Psi pair of dihedral restraints     
List of the RVIOL violations larger than   :       6.5000

    #   ICSR  RESNO1/2 ATM1/2   INDATM1/2    FEAT   restr    viol   rviol   RESTR    VIOL   RVIOL
    1   7670   1M   2E C   N       7    9 -140.32 -117.80   34.87    1.18  -63.60  174.10   27.50
    1          2E   2E N   CA      9   10  163.42  136.80                  -40.30
    2   7672   3P   4G C   N      23   25  -98.71  -80.20   31.71    0.81   82.20 -114.00    7.96
    2          4G   4G N   CA     25   26 -160.16  174.10                    8.50
    3   7673   4G   5N C   N      27   29 -129.85 -119.90   31.53    1.18  -63.20  165.96   24.52
    3          5N   5N N   CA     29   30  166.91  137.00                  -41.10
    4   7674   5N   6Y C   N      35   37 -127.42 -124.30    9.67    0.40  -63.50 -176.46   32.33
    4          6Y   6Y N   CA     37   38  144.55  135.40                  -43.40
    5   7675   6Y   7A C   N      47   49 -147.55 -134.00   14.71    0.34  -62.50 -173.15   35.17
    5          7A   7A N   CA     49   50  152.73  147.00                  -40.90
    6   7676   7A   8T C   N      52   54 -132.99 -124.80    9.45    0.36  -63.20 -176.51   28.12
    6          8T   8T N   CA     54   55  148.20  143.50                  -42.10
    7   7677   8T   9L C   N      59   61 -125.76 -108.50   20.42    0.90  -63.50 -173.89   29.69
    7          9L   9L N   CA     61   62  143.41  132.50                  -41.20
    8   7678   9L  10D C   N      67   69  -78.86  -70.90    8.20    0.55  -63.30  168.50   21.77
    8         10D  10D N   CA     69   70  152.22  150.30                  -40.00
    9   7679  10D  11G C   N      75   77   90.98   78.70   50.03    0.95   82.20  137.18    7.10
    9         11G  11G N   CA     77   78  145.40 -166.10                    8.50
   10   7680  11G  12A C   N      79   81 -166.66 -134.00   33.94    0.83  -62.50 -166.66   37.22
   10         12A  12A N   CA     81   82  156.21  147.00                  -40.90
   11   7681  12A  13K C   N      84   86 -122.96 -118.00    8.07    0.41  -62.90 -176.37   21.38
   11         13K  13K N   CA     86   87  132.73  139.10                  -40.80
   12   7682  13K  14D C   N      93   95 -114.72  -96.50   20.07    0.83  -63.30  170.56   18.57
   12         14D  14D N   CA     95   96  122.63  114.20                  -40.00
   13   7684  15I  16E C   N     109  111 -150.29 -117.80   41.32    1.25  -63.60  179.67   28.76
   13         16E  16E N   CA    111  112  162.32  136.80                  -40.30
   14   7685  16E  17G C   N     118  120 -170.47 -167.20   12.12    0.50   82.20 -171.94   13.76
   14         17G  17G N   CA    120  121  162.93  174.60                    8.50
   15   7686  17G  18L C   N     122  124  -96.95 -108.50   12.91    0.57  -63.50  171.24   22.09
   15         18L  18L N   CA    124  125  126.74  132.50                  -41.20
   16   7687  18L  19L C   N     130  132  -80.46  -70.70   13.75    0.88  -63.50  168.38   24.39
   16         19L  19L N   CA    132  133  151.28  141.60                  -41.20
   17   7688  19L  20G C   N     138  140  -89.59  -80.20   24.55    0.59   82.20 -117.10   18.63
   17         20G  20G N   CA    140  141 -163.22  174.10                    8.50
   18   7689  20G  21A C   N     142  144  -62.52  -68.20    6.73    0.45  -62.50  177.41   29.08
   18         21A  21A N   CA    144  145  141.69  145.30                  -40.90
   19   7690  21A  22G C   N     147  149  156.31 -167.20   37.27    0.57   82.20 -171.16   12.61
   19         22G  22G N   CA    149  150 -177.81  174.60                    8.50
   20   7691  22G  23G C   N     151  153  -89.65  -80.20   16.86    0.42   82.20 -111.45    7.59
   20         23G  23G N   CA    153  154 -171.93  174.10                    8.50
   21   7692  23G  24G C   N     155  157 -143.70 -167.20   26.74    0.42   82.20 -156.30   15.40
   21         24G  24G N   CA    157  158  161.83  174.60                    8.50
   22   7693  24G  25R C   N     159  161 -121.98 -125.20    8.34    0.32  -63.00 -176.28   21.53
   22         25R  25R N   CA    161  162  132.90  140.60                  -41.10
   23   7694  25R  26N C   N     170  172 -140.52 -119.90   23.17    0.71  -63.20 -172.01   27.87
   23         26N  26N N   CA    172  173  147.55  137.00                  -41.10
   24   7695  26N  27L C   N     178  180 -128.45 -108.50   21.58    0.96  -63.50 -170.46   30.34
   24         27L  27L N   CA    180  181  140.73  132.50                  -41.20
   25   7697  28V  29A C   N     193  195 -151.89 -134.00   18.76    0.45  -62.50 -171.05   35.74
   25         29A  29A N   CA    195  196  152.64  147.00                  -40.90
   26   7698  29A  30H C   N     198  200 -160.55 -125.60   39.53    1.03  -63.20 -172.34   29.72
   26         30H  30H N   CA    200  201  157.27  138.80                  -42.30
   27   7699  30H  31S C   N     208  210 -139.77 -136.60   16.14    0.87  -64.10 -173.58   11.66
   27         31S  31S N   CA    210  211  135.37  151.20                  -35.00
   28   7701  32P  33L C   N     221  223 -131.70 -108.50   23.69    1.08  -63.50 -168.89   23.65
   28         33L  33L N   CA    223  224  137.33  132.50                  -41.20
   29   7702  33L  34T C   N     229  231 -143.32 -124.80   23.38    0.81  -63.20  179.06   28.17
   29         34T  34T N   CA    231  232  157.77  143.50                  -42.10
   30   7706  37P  38A C   N     259  261  -69.67  -68.20    1.48    0.13  -62.50  174.12   28.89
   30         38A  38A N   CA    261  262  145.13  145.30                  -40.90
   31   7707  38A  39A C   N     264  266   71.95  -68.20  142.01   12.77  -62.50 -157.93   30.89
   31         39A  39A N   CA    266  267  168.25  145.30                  -40.90
   32   7709  40P  41T C   N     276  278 -160.77 -124.80   56.01    1.75  -63.20  163.71   27.05
   32         41T  41T N   CA    278  279 -173.56  143.50                  -42.10
   33   7710  41T  42L C   N     283  285  -89.37  -70.70   46.55    2.95  -63.50  137.02   20.60
   33         42L  42L N   CA    285  286 -175.75  141.60                  -41.20
   34   7711  42L  43M C   N     291  293  -59.66  -63.40    3.75    0.68  -73.00  176.73   12.17
   34         43M  43M N   CA    293  294  -40.78  -40.50                  143.00
   35   7713  44P  45A C   N     306  308  -69.73  -68.20   30.42    2.40  -62.50  143.60   23.90
   35         45A  45A N   CA    308  309  175.68  145.30                  -40.90
   36   7715  46V  47N C   N     318  320   58.75   55.90    8.67    0.43  -63.20  141.82   23.32
   36         47N  47N N   CA    320  321   31.31   39.50                  -41.10
   37   7716  47N  48Y C   N     326  328   60.62  -98.40  159.09    6.10  -63.50 -144.08   40.00
   37         48Y  48Y N   CA    328  329  133.29  128.40                  -43.40
   38   7717  48Y  49A C   N     338  340 -116.16 -134.00   18.34    0.47  -62.50 -175.67   33.06
   38         49A  49A N   CA    340  341  142.76  147.00                  -40.90
   39   7718  49A  50P C   N     343  345  -50.22  -58.70   26.28    1.61  -64.50  158.08   12.56
   39         50P  50P N   CA    345  346  -55.37  -30.50                  147.20
   40   7719  50P  51L C   N     350  352 -116.69 -108.50   65.58    3.62  -70.70   87.27    8.30
   40         51L  51L N   CA    352  353   67.44  132.50                  141.60
   41   7720  51L  52D C   N     358  360   57.49   54.50   18.96    1.17  -63.30  135.85   23.20
   41         52D  52D N   CA    360  361   22.17   40.90                  -40.00
   42   7721  52D  53L C   N     366  368  147.55 -108.50  108.24    4.86  -63.50 -144.24   38.71
   42         53L  53L N   CA    368  369  162.70  132.50                  -41.20
   43   7724  55G  56S C   N     385  387  -58.03  -72.40   15.11    0.92  -64.10  177.39   12.50
   43         56S  56S N   CA    387  388  147.72  152.40                  -35.00
   44   7725  56S  57A C   N     391  393  -83.97  -68.20   31.53    2.04  -62.50  148.07   25.37
   44         57A  57A N   CA    393  394  172.60  145.30                  -40.90
   45   7726  57A  58E C   N     396  398   64.69   54.60   13.09    0.89  -63.60  148.28   25.51
   45         58E  58E N   CA    398  399   34.06   42.40                  -40.30
   46   7729  60P  61K C   N     419  421 -132.16 -118.00   19.56    0.68  -62.90 -179.57   27.57
   46         61K  61K N   CA    421  422  152.60  139.10                  -40.80
   47   7730  61K  62Q C   N     428  430 -135.20 -121.10   25.85    0.93  -63.80  173.69   29.28
   47         62Q  62Q N   CA    430  431  161.36  139.70                  -40.30
   48   7732  63C  64H C   N     443  445  -73.44  -67.60    8.88    0.53  -63.20  171.32   22.07
   48         64H  64H N   CA    445  446  146.69  140.00                  -42.30
   49   7736  67P  68G C   N     473  475   86.12   78.70    7.42    0.37   82.20  174.92    8.29
   49         68G  68G N   CA    475  476 -166.37 -166.10                    8.50
   50   7739  70P  71Q C   N     491  493 -130.49 -121.10   24.61    0.98  -63.80  170.81   28.63
   50         71Q  71Q N   CA    493  494  162.44  139.70                  -40.30
   51   7740  71Q  72G C   N     500  502 -155.14 -167.20   20.81    0.56   82.20 -166.90   14.49
   51         72G  72G N   CA    502  503  157.64  174.60                    8.50
   52   7741  72G  73T C   N     504  506 -132.22 -124.80   21.41    0.72  -63.20  169.05   26.20
   52         73T  73T N   CA    506  507  163.58  143.50                  -42.10
   53   7742  73T  74S C   N     511  513 -121.76 -136.60   15.76    0.51  -64.10 -171.82   17.66
   53         74S  74S N   CA    513  514  145.87  151.20                  -35.00
   54   7744  75P  76A C   N     524  526 -106.73 -134.00   29.84    0.68  -62.50 -178.74   27.89
   54         76A  76A N   CA    526  527  134.88  147.00                  -40.90
   55   7747  78V  79P C   N     543  545  -64.33  -58.70    5.99    0.84  -64.50  179.75   13.40
   55         79P  79P N   CA    545  546  -32.55  -30.50                  147.20
   56   7748  79P  80Y C   N     550  552   65.25  -98.40  163.72    6.28  -63.50 -141.43   40.59
   56         80Y  80Y N   CA    552  553  133.22  128.40                  -43.40
   57   7749  80Y  81G C   N     562  564 -159.92 -167.20   28.75    1.01   82.20 -178.30   13.69
   57         81G  81G N   CA    564  565  146.79  174.60                    8.50
   58   7750  81G  82Y C   N     566  568 -129.55 -124.30    8.53    0.35  -63.50 -173.44   32.91
   58         82Y  82Y N   CA    568  569  142.12  135.40                  -43.40
   59   7751  82Y  83F C   N     578  580 -133.04 -124.20   14.23    0.41  -63.20  175.72   28.95
   59         83F  83F N   CA    580  581  154.45  143.30                  -44.30
   60   7752  83F  84G C   N     589  591  158.38 -167.20   34.72    0.78   82.20  178.63   12.17
   60         84G  84G N   CA    591  592  170.08  174.60                    8.50
   61   7753  84G  85G C   N     593  595  143.75 -167.20   49.07    0.97   82.20  175.77   11.43
   61         85G  85G N   CA    595  596  173.15  174.60                    8.50
   62   7754  85G  86G C   N     597  599  167.30 -167.20   30.50    1.03   82.20  171.90   12.14
   62         86G  86G N   CA    599  600  157.86  174.60                    8.50
   63   7755  86G  87Y C   N     601  603 -131.77 -124.30   13.68    0.54  -63.50 -177.05   32.44
   63         87Y  87Y N   CA    603  604  146.86  135.40                  -43.40
   64   7756  87Y  88Y C   N     613  615 -125.45 -124.30    5.71    0.26  -63.50 -173.79   32.67
   64         88Y  88Y N   CA    615  616  141.00  135.40                  -43.40
   65   7757  88Y  89S C   N     625  627 -128.29 -136.60   10.03    0.31  -64.10 -169.44   18.32
   65         89S  89S N   CA    627  628  145.58  151.20                  -35.00
   66   7759  90C  91R C   N     637  639 -130.40 -125.20   13.63    0.74  -63.00 -177.97   21.02
   66         91R  91R N   CA    639  640  128.00  140.60                  -41.10
   67   7761  92V  93S C   N     655  657 -150.12 -136.60   13.58    0.57  -64.10 -164.87   20.30
   67         93S  93S N   CA    657  658  149.84  151.20                  -35.00
   68   7762  93S  94R C   N     661  663 -140.49 -125.20   15.40    0.57  -63.00 -167.28   31.34
   68         94R  94R N   CA    663  664  142.45  140.60                  -41.10
   69   7763  94R  95S C   N     672  674 -148.93 -136.60   12.51    0.44  -64.10 -168.47   19.95
   69         95S  95S N   CA    674  675  153.28  151.20                  -35.00
   70   7764  95S  96S C   N     678  680 -136.82 -136.60    8.58    0.44  -64.10 -168.07   11.90
   70         96S  96S N   CA    680  681  142.62  151.20                  -35.00
   71   7765  96S  97L C   N     684  686 -126.86 -108.50   19.01    0.86  -63.50 -170.48   23.55
   71         97L  97L N   CA    686  687  137.41  132.50                  -41.20
   72   7766  97L  98K C   N     692  694 -117.45 -118.00   12.50    0.60  -62.90  176.07   20.57
   72         98K  98K N   CA    694  695  126.61  139.10                  -40.80
   73   7767  98K  99P C   N     701  703  -53.81  -58.70   11.57    0.68  -64.50  172.15   13.42
   73         99P  99P N   CA    703  704  -40.98  -30.50                  147.20
   74   7769 100C 101A C   N     714  716 -143.20 -134.00    9.32    0.37  -62.50 -168.54   35.70
   74        101A 101A N   CA    716  717  145.48  147.00                  -40.90
   75   7770 101A 102Q C   N     719  721 -140.78 -121.10   19.74    0.71  -63.80 -165.63   32.63
   75        102Q 102Q N   CA    721  722  141.22  139.70                  -40.30
   76   7771 102Q 103A C   N     728  730 -137.40 -134.00    4.39    0.25  -62.50 -169.76   35.19
   76        103A 103A N   CA    730  731  144.23  147.00                  -40.90
   77   7772 103A 104A C   N     733  735 -150.80 -134.00   17.35    0.43  -62.50 -170.42   35.79
   77        104A 104A N   CA    735  736  151.34  147.00                  -40.90
   78   7773 104A 105T C   N     738  740 -126.16 -124.80    6.48    0.32  -63.20 -170.00   20.88
   78        105T 105T N   CA    740  741  137.16  143.50                  -42.10
   79   7774 105T 106L C   N     745  747 -119.54 -108.50   11.20    0.56  -63.50 -179.28   22.58
   79        106L 106L N   CA    747  748  130.61  132.50                  -41.20
   80   7775 106L 107A C   N     753  755 -136.42 -134.00    3.94    0.24  -62.50 -169.83   35.13
   80        107A 107A N   CA    755  756  143.89  147.00                  -40.90
   81   7776 107A 108A C   N     758  760 -142.57 -134.00    8.59    0.31  -62.50 -169.69   35.48
   81        108A 108A N   CA    760  761  146.45  147.00                  -40.90
   82   7777 108A 109Y C   N     763  765 -123.17 -124.30   11.49    0.56  -63.50  177.69   25.47
   82        109Y 109Y N   CA    765  766  123.97  135.40                  -43.40
   83   7779 110P 111A C   N     782  784 -142.03 -134.00    8.25    0.21  -62.50 -172.09   35.06
   83        111A 111A N   CA    784  785  148.85  147.00                  -40.90
   84   7780 111A 112E C   N     787  789 -124.92 -117.80    7.13    0.25  -63.60 -172.20   22.29
   84        112E 112E N   CA    789  790  137.20  136.80                  -40.30
   85   7781 112E 113T C   N     796  798 -123.97 -124.80    6.64    0.26  -63.20 -170.96   20.85
   85        113T 113T N   CA    798  799  136.91  143.50                  -42.10
   86   7783 114P 115T C   N     810  812 -120.10 -124.80    7.67    0.24  -63.20 -171.65   20.93
   86        115T 115T N   CA    812  813  137.45  143.50                  -42.10
   87   7784 115T 116A C   N     817  819 -147.65 -134.00   16.07    0.38  -62.50 -175.54   34.79
   87        116A 116A N   CA    819  820  155.47  147.00                  -40.90
   88   7785 116A 117G C   N     822  824  169.45 -167.20   30.99    1.12   82.20  169.85   12.11
   88        117G 117G N   CA    824  825  154.23  174.60                    8.50
   89   7786 117G 118E C   N     826  828 -134.66 -117.80   20.81    0.62  -63.60 -175.09   28.65
   89        118E 118E N   CA    828  829  148.99  136.80                  -40.30
   90   7787 118E 119E C   N     835  837 -110.82 -117.80    9.42    0.29  -63.60  177.19   21.39
   90        119E 119E N   CA    837  838  130.48  136.80                  -40.30
   91   7788 119E 120Y C   N     844  846 -120.92 -124.30   12.13    0.52  -63.50  176.74   25.41
   91        120Y 120Y N   CA    846  847  123.75  135.40                  -43.40
   92   7790 121P 122S C   N     863  865 -145.32 -136.60   11.45    0.36  -64.10 -174.85   19.23
   92        122S 122S N   CA    865  866  158.61  151.20                  -35.00
   93   7791 122S 123R C   N     869  871 -112.68 -125.20   18.23    0.56  -63.00  175.62   20.86
   93        123R 123R N   CA    871  872  127.35  140.60                  -41.10
   94   7792 123R 124P C   N     880  882  -67.71  -58.70   10.14    0.96  -64.50  173.08   13.09
   94        124P 124P N   CA    882  883  -25.85  -30.50                  147.20
   95   7793 124P 125T C   N     887  889   58.99  -78.10  137.13    8.39  -63.20 -154.93   21.76
   95        125T 125T N   CA    889  890  153.21  149.80                  -42.10
   96   7794 125T 126E C   N     894  896 -130.28 -117.80   12.50    0.44  -63.60 -170.17   22.40
   96        126E 126E N   CA    896  897  137.43  136.80                  -40.30
   97   7795 126E 127F C   N     903  905 -132.28 -124.20    8.08    0.32  -63.20 -174.27   30.32
   97        127F 127F N   CA    905  906  143.30  143.30                  -44.30
   98   7796 127F 128A C   N     914  916 -147.41 -134.00   14.09    0.33  -62.50 -171.96   35.36
   98        128A 128A N   CA    916  917  151.33  147.00                  -40.90
   99   7797 128A 129F C   N     919  921 -131.54 -124.20    7.93    0.23  -63.20 -177.36   29.84
   99        129F 129F N   CA    921  922  146.32  143.30                  -44.30
  100   7798 129F 130Y C   N     930  932 -120.26 -124.30   16.64    0.73  -63.50  172.28   24.74
  100        130Y 130Y N   CA    932  933  119.26  135.40                  -43.40
  101   7800 131P 132G C   N     949  951 -166.89 -167.20   25.85    1.01   82.20  178.80   13.34
  101        132G 132G N   CA    951  952  148.75  174.60                    8.50
  102   7801 132G 133Y C   N     953  955 -125.79 -124.30    5.37    0.35  -63.50 -175.52   26.44
  102        133Y 133Y N   CA    955  956  130.25  135.40                  -43.40
  103   7803 134P 135G C   N     972  974 -170.71 -167.20   17.15    0.70   82.20 -176.26   13.51
  103        135G 135G N   CA    974  975  157.81  174.60                    8.50
  104   7804 135G 136T C   N     976  978 -131.70 -124.80   12.17    0.38  -63.20  178.07   27.34
  104        136T 136T N   CA    978  979  153.53  143.50                  -42.10
  105   7805 136T 137Y C   N     983  985 -129.83 -124.30   11.29    0.44  -63.50 -176.25   32.48
  105        137Y 137Y N   CA    985  986  145.24  135.40                  -43.40
  106   7806 137Y 138Q C   N     995  997 -117.98 -121.10   11.75    0.50  -63.80  177.16   23.58
  106        138Q 138Q N   CA    997  998  128.37  139.70                  -40.30
  107   7808 139P 140M C   N    1011 1013 -138.40 -125.60   14.94    0.44  -63.40 -173.00   33.84
  107        140M 140M N   CA   1013 1014  148.20  140.50                  -40.50
  108   7809 140M 141A C   N    1019 1021 -148.44 -134.00   16.25    0.37  -62.50 -174.26   35.04
  108        141A 141A N   CA   1021 1022  154.44  147.00                  -40.90
  109   7810 141A 142S C   N    1024 1026 -141.40 -136.60    4.90    0.17  -64.10 -170.69   19.23
  109        142S 142S N   CA   1026 1027  152.18  151.20                  -35.00
  110   7811 142S 143Y C   N    1030 1032 -129.38 -124.30    5.10    0.37  -63.50 -169.06   27.31
  110        143Y 143Y N   CA   1032 1033  135.81  135.40                  -43.40
  111   7812 143Y 144L C   N    1042 1044 -129.74 -108.50   21.45    0.99  -63.50 -171.27   23.38
  111        144L 144L N   CA   1044 1045  135.52  132.50                  -41.20
  112   7813 144L 145D C   N    1050 1052 -127.84  -96.50   32.44    1.33  -63.30  174.92   18.74
  112        145D 145D N   CA   1052 1053  122.58  114.20                  -40.00
  113   7815 146V 147S C   N    1065 1067 -150.12 -136.60   13.75    0.61  -64.10 -163.87   20.37
  113        147S 147S N   CA   1067 1068  148.74  151.20                  -35.00
  114   7818 149V 150Q C   N    1085 1087 -153.29 -121.10   33.20    1.10  -63.80 -166.23   33.13
  114        150Q 150Q N   CA   1087 1088  147.83  139.70                  -40.30
  115   7819 150Q 151T C   N    1094 1096 -130.54 -124.80    8.93    0.53  -63.20 -168.98   20.84
  115        151T 151T N   CA   1096 1097  136.65  143.50                  -42.10
  116   7820 151T 152L C   N    1101 1103 -140.46 -108.50   32.38    1.49  -63.50 -165.23   23.97
  116        152L 152L N   CA   1103 1104  137.72  132.50                  -41.20
  117   7821 152L 153G C   N    1109 1111 -172.44 -167.20   24.24    0.99   82.20  177.16   13.09
  117        153G 153G N   CA   1111 1112  150.93  174.60                    8.50
  118   7822 153G 154A C   N    1113 1115 -138.21 -134.00    5.19    0.28  -62.50 -169.20   35.32
  118        154A 154A N   CA   1115 1116  143.97  147.00                  -40.90
  119   7823 154A 155P C   N    1118 1120  -67.44  -58.70    8.76    1.15  -64.50  178.36   13.46
  119        155P 155P N   CA   1120 1121  -31.14  -30.50                  147.20
  120   7824 155P 156G C   N    1125 1127   83.45   78.70   31.70    0.71   82.20  154.06    7.54
  120        156G 156G N   CA   1127 1128  162.56 -166.10                    8.50
  121   7825 156G 157E C   N    1129 1131 -140.24 -117.80   23.29    0.72  -63.60 -167.43   29.98
  121        157E 157E N   CA   1131 1132  143.04  136.80                  -40.30
  122   7827 158P 159R C   N    1145 1147 -133.21 -125.20   10.60    0.32  -63.00 -174.82   29.84
  122        159R 159R N   CA   1147 1148  147.54  140.60                  -41.10
  123   7828 159R 160H C   N    1156 1158 -129.60 -125.60    6.73    0.31  -63.20 -172.18   20.31
  123        160H 160H N   CA   1158 1159  133.39  138.80                  -42.30
  124   7829 160H 161D C   N    1166 1168 -130.08  -96.50   40.34    1.68  -63.30 -171.24   20.29
  124        161D 161D N   CA   1168 1169  136.55  114.20                  -40.00
  125   7830 161D 162S C   N    1174 1176 -127.43 -136.60   10.53    0.32  -64.10 -170.15   18.20
  125        162S 162S N   CA   1176 1177  146.02  151.20                  -35.00
  126   7831 162S 163L C   N    1180 1182 -125.36 -108.50   17.04    0.78  -63.50 -173.26   23.22
  126        163L 163L N   CA   1182 1183  135.00  132.50                  -41.20
  127   7832 163L 164L C   N    1188 1190 -117.79 -108.50   22.83    1.30  -63.50  162.21   20.16
  127        164L 164L N   CA   1190 1191  111.65  132.50                  -41.20
  128   7835 166V 167D C   N    1210 1212 -128.62  -96.50   37.84    1.57  -63.30 -173.95   20.01
  128        167D 167D N   CA   1212 1213  134.21  114.20                  -40.00
  129   7836 167D 168S C   N    1218 1220 -131.39 -136.60   12.71    0.51  -64.10 -172.88   11.56
  129        168S 168S N   CA   1220 1221  139.60  151.20                  -35.00
  130   7837 168S 169Y C   N    1224 1226 -135.55 -124.30   15.07    0.70  -63.50 -174.28   33.05
  130        169Y 169Y N   CA   1226 1227  145.43  135.40                  -43.40
  131   7838 169Y 170Q C   N    1236 1238 -141.20 -121.10   20.75    0.68  -63.80 -168.78   32.18
  131        170Q 170Q N   CA   1238 1239  144.85  139.70                  -40.30
  132   7839 170Q 171S C   N    1245 1247 -146.49 -136.60   10.08    0.35  -64.10 -169.43   19.70
  132        171S 171S N   CA   1247 1248  153.16  151.20                  -35.00
  133   7840 171S 172W C   N    1251 1253 -142.79 -124.90   19.41    0.67  -63.00 -176.83   28.27
  133        172W 172W N   CA   1253 1254  150.92  143.40                  -44.20
  134   7841 172W 173A C   N    1265 1267 -143.23 -134.00    9.43    0.39  -62.50 -168.14   35.77
  134        173A 173A N   CA   1267 1268  145.05  147.00                  -40.90
  135   7842 173A 174L C   N    1270 1272 -143.11 -108.50   36.86    1.64  -63.50 -169.03   31.44
  135        174L 174L N   CA   1272 1273  145.21  132.50                  -41.20
  136   7843 174L 175A C   N    1278 1280 -156.79 -134.00   26.70    0.63  -62.50 -175.82   35.21
  136        175A 175A N   CA   1280 1281  160.89  147.00                  -40.90
  137   7844 175A 176G C   N    1283 1285  156.98 -167.20   35.82    0.69   82.20 -178.17   12.28
  137        176G 176G N   CA   1285 1286  174.24  174.60                    8.50
  138   7845 176G 177G C   N    1287 1289  101.47   78.70   62.89    0.99   82.20  128.23    7.18
  138        177G 177G N   CA   1289 1290  135.28 -166.10                    8.50
  139   7846 177G 178W C   N    1291 1293 -141.23 -124.90   24.39    1.40  -63.00 -173.34   20.49
  139        178W 178W N   CA   1293 1294  125.28  143.40                  -44.20
  140   7847 178W 179N C   N    1305 1307 -158.06 -119.90   39.74    1.37  -63.20 -164.63   29.73
  140        179N 179N N   CA   1307 1308  148.10  137.00                  -41.10
  141   7848 179N 180S C   N    1313 1315 -163.42 -136.60   26.97    1.14  -64.10 -157.40   21.83
  141        180S 180S N   CA   1315 1316  148.42  151.20                  -35.00
  142   7849 180S 181Q C   N    1319 1321  178.24 -121.10   60.95    2.17  -63.80 -149.73   36.84
  142        181Q 181Q N   CA   1321 1322  145.63  139.70                  -40.30
  143   7850 181Q 182M C   N    1328 1330 -166.64 -125.60   43.29    1.40  -63.40 -165.18   37.01
  143        182M 182M N   CA   1330 1331  154.28  140.50                  -40.50
  144   7853 184C 185Q C   N    1348 1350 -152.58 -121.10   38.61    1.20  -63.80 -179.07   31.17
  144        185Q 185Q N   CA   1350 1351  162.05  139.70                  -40.30
  145   7854 185Q 186G C   N    1357 1359 -166.13 -167.20   13.83    0.53   82.20 -171.14   13.94
  145        186G 186G N   CA   1359 1360  160.81  174.60                    8.50
  146   7855 186G 187E C   N    1361 1363 -147.74 -117.80   39.63    1.23  -63.60  178.06   28.42
  146        187E 187E N   CA   1363 1364  162.77  136.80                  -40.30
  147   7856 187E 188Q C   N    1370 1372 -132.38 -121.10   25.30    0.97  -63.80  171.65   28.84
  147        188Q 188Q N   CA   1372 1373  162.35  139.70                  -40.30
  148   7857 188Q 189N C   N    1379 1381 -122.86 -119.90   16.08    0.66  -63.20  176.49   25.46
  148        189N 189N N   CA   1381 1382  152.81  137.00                  -41.10
  149   7860 191P 192G C   N    1401 1403 -115.92  -80.20   40.18    2.97   82.20 -141.21   16.91
  149        192G 192G N   CA   1403 1404  155.70  174.10                    8.50
  150   7862 193P 194F C   N    1412 1414 -128.88 -124.20   25.51    1.08  -63.20  161.30   26.67
  150        194F 194F N   CA   1414 1415  168.38  143.30                  -44.30
  151   7863 194F 195W C   N    1423 1425 -129.79 -124.90   15.30    0.62  -63.00  171.45   25.92
  151        195W 195W N   CA   1425 1426  157.90  143.40                  -44.20
  152   7864 195W 196K C   N    1437 1439 -117.24 -118.00   28.89    1.41  -62.90  160.68   24.11
  152        196K 196K N   CA   1439 1440  167.98  139.10                  -40.80
  153   7865 196K 197A C   N    1446 1448 -130.93 -134.00    8.72    0.54  -62.50  177.65   32.78
  153        197A 197A N   CA   1448 1449  155.16  147.00                  -40.90
  154   7866 197A 198A C   N    1451 1453 -142.98 -134.00   18.14    0.73  -62.50  175.84   33.12
  154        198A 198A N   CA   1453 1454  162.76  147.00                  -40.90
  155   7867 198A 199F C   N    1456 1458 -140.65 -124.20   32.73    1.06  -63.20  163.59   27.65
  155        199F 199F N   CA   1458 1459  171.60  143.30                  -44.30
  156   7868 199F 200A C   N    1467 1469 -121.96 -134.00   15.58    0.88  -62.50  172.77   31.49
  156        200A 200A N   CA   1469 1470  156.89  147.00                  -40.90
  157   7869 200A 201D C   N    1472 1474 -109.38  -70.90   42.25    2.44  -63.30  159.09   22.61
  157        201D 201D N   CA   1474 1475  167.73  150.30                  -40.00
  158   7870 201D 202S C   N    1480 1482 -140.59 -136.60   20.72    0.96  -64.10  171.48   17.91
  158        202S 202S N   CA   1482 1483  171.53  151.20                  -35.00
  159   7871 202S 203S C   N    1486 1488 -136.15 -136.60   28.37    1.45  -64.10  162.30   16.92
  159        203S 203S N   CA   1488 1489  179.56  151.20                  -35.00
  160   7872 203S 204G C   N    1492 1494 -152.51 -167.20   17.48    0.30   82.20 -159.43   14.99
  160        204G 204G N   CA   1494 1495  165.13  174.60                    8.50
  161   7873 204G 205Q C   N    1496 1498 -159.45 -121.10   43.00    1.33  -63.80 -173.13   32.36
  161        205Q 205Q N   CA   1498 1499  159.16  139.70                  -40.30
  162   7874 205Q 206H C   N    1505 1507 -158.11 -125.60   32.70    1.21  -63.20 -158.66   21.41
  162        206H 206H N   CA   1507 1508  135.27  138.80                  -42.30
  163   7877 208P 209D C   N    1529 1531  -97.06  -70.90   28.30    1.68  -63.30  162.48   22.21
  163        209D 209D N   CA   1531 1532  161.07  150.30                  -40.00
  164   7878 209D 210A C   N    1537 1539 -120.07 -134.00   13.94    0.49  -62.50 -179.21   32.70
  164        210A 210A N   CA   1539 1540  147.73  147.00                  -40.90
  165   7880 211C 212A C   N    1548 1550  -73.96  -68.20   14.80    1.00  -62.50  160.57   26.89
  165        212A 212A N   CA   1550 1551  158.94  145.30                  -40.90
  166   7881 212A 213F C   N    1553 1555 -172.81 -124.20   78.59    2.28  -63.20  155.75   27.84
  166        213F 213F N   CA   1555 1556 -154.95  143.30                  -44.30
  167   7882 213F 214R C   N    1564 1566   45.04   57.30   67.81    3.68  -63.00 -178.55   31.57
  167        214R 214R N   CA   1566 1567  104.69   38.00                  -41.10
  168   7883 214R 215R C   N    1575 1577 -153.76 -125.20   42.71    1.33  -63.00  172.36   29.34
  168        215R 215R N   CA   1577 1578  172.37  140.60                  -41.10
  169   7884 215R 216G C   N    1586 1588  128.62   82.20   58.08    2.15  -62.40  169.63   29.67
  169        216G 216G N   CA   1588 1589  -26.41    8.50                  -41.20
  170   7888 219K 220R C   N    1619 1621  161.47 -125.20   79.63    2.49  -72.10  129.88    9.26
  170        220R 220R N   CA   1621 1622  171.63  140.60                  141.90
  171   7906 237A 238N C   N    1772 1774 -142.89 -119.90   83.05    3.20  -63.20  129.52   20.49
  171        238N 238N N   CA   1774 1775 -143.19  137.00                  -41.10
  172   7924 255L 256S C   N    1917 1919 -140.69  -64.10   97.25    8.71  -64.10   97.25    8.71
  172        256S 256S N   CA   1919 1920   24.93  -35.00                  -35.00
  173   7948 279K 280N C   N    2127 2129   71.15   55.90   89.46    7.41  -63.20 -144.30   34.19
  173        280N 280N N   CA   2129 2130  127.65   39.50                  -41.10
  174   7949 280N 281S C   N    2135 2137   56.92  -72.40  130.37    9.75  -64.10 -162.54   14.37
  174        281S 281S N   CA   2137 2138  168.97  152.40                  -35.00
  175   7950 281S 282A C   N    2141 2143  -63.17  -62.50    5.40    0.92   55.40  145.57   17.06
  175        282A 282A N   CA   2143 2144  -46.25  -40.90                   38.20
  176   7951 282A 283T C   N    2146 2148 -142.54 -124.80   20.60    0.78  -63.20 -177.89   28.52
  176        283T 283T N   CA   2148 2149  153.98  143.50                  -42.10


report______> Distribution of short non-bonded contacts:


DISTANCE1:  0.00 2.10 2.20 2.30 2.40 2.50 2.60 2.70 2.80 2.90 3.00 3.10 3.20 3.30 3.40
DISTANCE2:  2.10 2.20 2.30 2.40 2.50 2.60 2.70 2.80 2.90 3.00 3.10 3.20 3.30 3.40 3.50
FREQUENCY:     0    0    0    0    0   22   20   75  122  124  172  173  191  201  216


<< end of ENERGY.
iupac_m_484W> Dihedral still outside +-90:      -90.0835
>> Model assessment by DOPE potential
iatmcls_286W> MODEL atom not classified:  PRO:OXT  PRO


>> ENERGY; Differences between the model's features and restraints:
Number of all residues in MODEL                   :      284
Number of all, selected real atoms                :     2162    2162
Number of all, selected pseudo atoms              :        0       0
Number of all static, selected restraints         :    11981   11981
COVALENT_CYS                                      :        F
NONBONDED_SEL_ATOMS                               :        1
Number of non-bonded pairs (excluding 1-2,1-3,1-4):   142812
Dynamic pairs routine                             : 1, NATM x NATM double loop
Atomic shift for contacts update (UPDATE_DYNAMIC) :    0.390
LENNARD_JONES_SWITCH                              :    6.500   7.500
COULOMB_JONES_SWITCH                              :    6.500   7.500
RESIDUE_SPAN_RANGE                                :        1    9999
NLOGN_USE                                         :       15
CONTACT_SHELL                                     :   15.000
DYNAMIC_PAIRS,_SPHERE,_COULOMB,_LENNARD,_MODELLER :        T       F       F       F       T
SPHERE_STDV                                       :    0.050
RADII_FACTOR                                      :    0.820
Current energy                                    :      -10409.1992


<< end of ENERGY.
DOPE score               : -10409.199219
>> Model assessment by GA341 potential

Surface library          : C:\Program Files\Modeller9.17/modlib/surf5.de
Pair library             : C:\Program Files\Modeller9.17/modlib/pair9.de
Chain identifier         : _
% sequence identity      :    80.821999
Sequence length          :          284
Compactness              :     0.006395
Native energy (pair)     :   -43.289838
Native energy (surface)  :     8.950560
Native energy (combined) :     0.711693
Z score (pair)           :    -3.676327
Z score (surface)        :    -2.341525
Z score (combined)       :    -4.066843
GA341 score              :     1.000000


>> ENERGY; Differences between the model's features and restraints:
Number of all residues in MODEL                   :      284
Number of all, selected real atoms                :     2162    2162
Number of all, selected pseudo atoms              :        0       0
Number of all static, selected restraints         :    11981   11981
COVALENT_CYS                                      :        F
NONBONDED_SEL_ATOMS                               :        1
Number of non-bonded pairs (excluding 1-2,1-3,1-4):     3157
Dynamic pairs routine                             : 2, NATM x NATM cell sorting
Atomic shift for contacts update (UPDATE_DYNAMIC) :    0.390
LENNARD_JONES_SWITCH                              :    6.500   7.500
COULOMB_JONES_SWITCH                              :    6.500   7.500
RESIDUE_SPAN_RANGE                                :        0   99999
NLOGN_USE                                         :       15
CONTACT_SHELL                                     :    4.000
DYNAMIC_PAIRS,_SPHERE,_COULOMB,_LENNARD,_MODELLER :        T       T       F       F       F
SPHERE_STDV                                       :    0.050
RADII_FACTOR                                      :    0.820
Current energy                                    :        1922.2931


Summary of the restraint violations: 

   NUM     ... number of restraints.
   NUMVI   ... number of restraints with RVIOL > VIOL_REPORT_CUT[i].
   RVIOL   ... relative difference from the best value.
   NUMVP   ... number of restraints with -Ln(pdf) > VIOL_REPORT_CUT2[i].
   RMS_1   ... RMS(feature, minimally_violated_basis_restraint, NUMB).
   RMS_2   ... RMS(feature, best_value, NUMB).
   MOL.PDF ... scaled contribution to -Ln(Molecular pdf).

 #                     RESTRAINT_GROUP      NUM   NUMVI  NUMVP   RMS_1   RMS_2         MOL.PDF     S_i
------------------------------------------------------------------------------------------------------
 1 Bond length potential              :    2230       0      0   0.004   0.004      10.050       1.000
 2 Bond angle potential               :    3039       0      3   1.924   1.924      213.43       1.000
 3 Stereochemical cosine torsion poten:    1500       0     43  51.467  51.467      619.09       1.000
 4 Stereochemical improper torsion pot:     900       0      0   0.981   0.981      19.868       1.000
 5 Soft-sphere overlap restraints     :    3157       0      0   0.003   0.003      3.4109       1.000
 6 Lennard-Jones 6-12 potential       :       0       0      0   0.000   0.000      0.0000       1.000
 7 Coulomb point-point electrostatic p:       0       0      0   0.000   0.000      0.0000       1.000
 8 H-bonding potential                :       0       0      0   0.000   0.000      0.0000       1.000
 9 Distance restraints 1 (CA-CA)      :     801       9     16   2.179   2.179      191.72       1.000
10 Distance restraints 2 (N-O)        :     902      11     27   2.416   2.416      257.33       1.000
11 Mainchain Phi dihedral restraints  :       0       0      0   0.000   0.000      0.0000       1.000
12 Mainchain Psi dihedral restraints  :       0       0      0   0.000   0.000      0.0000       1.000
13 Mainchain Omega dihedral restraints:     283       0      3   3.657   3.657      44.640       1.000
14 Sidechain Chi_1 dihedral restraints:     225       0      1  83.348  83.348      67.989       1.000
15 Sidechain Chi_2 dihedral restraints:     170       0      1  73.497  73.497      57.024       1.000
16 Sidechain Chi_3 dihedral restraints:      96       0      1  76.103  76.103      41.322       1.000
17 Sidechain Chi_4 dihedral restraints:      32       0      0 101.360 101.360      22.872       1.000
18 Disulfide distance restraints      :       0       0      0   0.000   0.000      0.0000       1.000
19 Disulfide angle restraints         :       0       0      0   0.000   0.000      0.0000       1.000
20 Disulfide dihedral angle restraints:       0       0      0   0.000   0.000      0.0000       1.000
21 Lower bound distance restraints    :       0       0      0   0.000   0.000      0.0000       1.000
22 Upper bound distance restraints    :       0       0      0   0.000   0.000      0.0000       1.000
23 Distance restraints 3 (SDCH-MNCH)  :    1075       0      0   0.645   0.645      51.998       1.000
24 Sidechain Chi_5 dihedral restraints:       0       0      0   0.000   0.000      0.0000       1.000
25 Phi/Psi pair of dihedral restraints:     282     170     31  33.701 142.380      269.13       1.000
26 Distance restraints 4 (SDCH-SDCH)  :     446       0      3   1.107   1.107      52.419       1.000
27 Distance restraints 5 (X-Y)        :       0       0      0   0.000   0.000      0.0000       1.000
28 NMR distance restraints 6 (X-Y)    :       0       0      0   0.000   0.000      0.0000       1.000
29 NMR distance restraints 7 (X-Y)    :       0       0      0   0.000   0.000      0.0000       1.000
30 Minimal distance restraints        :       0       0      0   0.000   0.000      0.0000       1.000
31 Non-bonded restraints              :       0       0      0   0.000   0.000      0.0000       1.000
32 Atomic accessibility restraints    :       0       0      0   0.000   0.000      0.0000       1.000
33 Atomic density restraints          :       0       0      0   0.000   0.000      0.0000       1.000
34 Absolute position restraints       :       0       0      0   0.000   0.000      0.0000       1.000
35 Dihedral angle difference restraint:       0       0      0   0.000   0.000      0.0000       1.000
36 GBSA implicit solvent potential    :       0       0      0   0.000   0.000      0.0000       1.000
37 EM density fitting potential       :       0       0      0   0.000   0.000      0.0000       1.000
38 SAXS restraints                    :       0       0      0   0.000   0.000      0.0000       1.000
39 Symmetry restraints                :       0       0      0   0.000   0.000      0.0000       1.000


# Heavy relative violation of each residue is written to: hoxb13.V99990002
# The profile is NOT normalized by the number of restraints.
# The profiles are smoothed over a window of residues:    1
# The sum of all numbers in the file:   53208.6484


List of the violated restraints:
   A restraint is violated when the relative difference
   from the best value (RVIOL) is larger than CUTOFF.

   ICSR   ... index of a restraint in the current set.
   RESNO  ... residue numbers of the first two atoms.
   ATM    ... IUPAC atom names of the first two atoms.
   FEAT   ... the value of the feature in the model.
   restr  ... the mean of the basis restraint with the smallest
              difference from the model (local minimum).
   viol   ... difference from the local minimum.
   rviol  ... relative difference from the local minimum.
   RESTR  ... the best value (global minimum).
   VIOL   ... difference from the best value.
   RVIOL  ... relative difference from the best value.


-------------------------------------------------------------------------------------------------

Feature  9                           : Distance restraints 1 (CA-CA)           
List of the RVIOL violations larger than   :       4.5000

    #   ICSR  RESNO1/2 ATM1/2   INDATM1/2    FEAT   restr    viol   rviol   RESTR    VIOL   RVIOL
    1   8762   1M  58E CA  CA      2  399   26.70   11.95   14.75    5.11   11.95   14.75    5.11
    2   8763   1M 216G CA  CA      2 1589   40.27   11.12   29.15   10.35   11.12   29.15   10.35
    3   8767  35S 216G CA  CA    239 1589   30.55   10.57   19.98    6.85   10.57   19.98    6.85
    4   8771  36H 216G CA  CA    245 1589   29.87    9.28   20.59    7.10    9.28   20.59    7.10
    5   8772  36H 217R CA  CA    245 1593   28.52   13.05   15.48    5.64   13.05   15.48    5.64
    6   8775  43M 216G CA  CA    294 1589   25.94    8.47   17.46    6.10    8.47   17.46    6.10
    7   8776  43M 217R CA  CA    294 1593   24.60   12.07   12.52    4.64   12.07   12.52    4.64
    8   8778  51L 216G CA  CA    353 1589   21.53    6.64   14.89    5.35    6.64   14.89    5.35

-------------------------------------------------------------------------------------------------

Feature 10                           : Distance restraints 2 (N-O)             
List of the RVIOL violations larger than   :       4.5000

    #   ICSR  RESNO1/2 ATM1/2   INDATM1/2    FEAT   restr    viol   rviol   RESTR    VIOL   RVIOL
    1   9575  43M 216G N   O     293 1591   26.45   10.23   16.21    5.27   10.23   16.21    5.27
    2   9582  58E   1M N   O     398    8   26.71   10.94   15.78    5.27   10.94   15.78    5.27
    3   9589 216G  35S N   O    1588  243   30.07    8.42   21.65    7.22    8.42   21.65    7.22
    4   9590 216G  36H N   O    1588  253   31.98    8.71   23.28    7.65    8.71   23.28    7.65
    5   9591 216G  43M N   O    1588  300   27.60    6.24   21.36    7.26    6.24   21.36    7.26
    6   9592 216G  51L N   O    1588  359   22.67    4.33   18.34    6.44    4.33   18.34    6.44
    7   9593 216G  58E N   O    1588  406   16.77    2.22   14.55    5.21    2.22   14.55    5.21
    8   9595 217R  35S N   O    1592  243   28.30   10.66   17.63    6.29   10.66   17.63    6.29
    9   9596 217R  43M N   O    1592  300   25.70    8.93   16.77    6.05    8.93   16.77    6.05
   10   9597 217R  51L N   O    1592  359   20.61    7.06   13.55    5.09    7.06   13.55    5.09
   11   9601 218K  51L N   O    1603  359   20.48    9.96   10.52    4.60    9.96   10.52    4.60

-------------------------------------------------------------------------------------------------

Feature 25                           : Phi/Psi pair of dihedral restraints     
List of the RVIOL violations larger than   :       6.5000

    #   ICSR  RESNO1/2 ATM1/2   INDATM1/2    FEAT   restr    viol   rviol   RESTR    VIOL   RVIOL
    1   7670   1M   2E C   N       7    9 -162.71  -63.60  107.50   18.38  -63.60  107.50   18.38
    1          2E   2E N   CA      9   10  -81.93  -40.30                  -40.30
    2   7672   3P   4G C   N      23   25 -133.80 -167.20   35.04    0.95   82.20 -132.08   17.08
    2          4G   4G N   CA     25   26 -174.84  174.60                    8.50
    3   7673   4G   5N C   N      27   29 -116.77 -119.90   14.90    0.74  -63.20  175.70   25.02
    3          5N   5N N   CA     29   30  151.57  137.00                  -41.10
    4   7674   5N   6Y C   N      35   37 -127.66 -124.30   13.41    0.58  -63.50 -179.97   31.78
    4          6Y   6Y N   CA     37   38  148.39  135.40                  -43.40
    5   7675   6Y   7A C   N      47   49 -141.13 -134.00   13.07    0.50  -62.50  179.32   33.60
    5          7A   7A N   CA     49   50  157.95  147.00                  -40.90
    6   7676   7A   8T C   N      52   54 -123.57 -124.80    4.72    0.24  -63.20 -179.74   27.11
    6          8T   8T N   CA     54   55  148.06  143.50                  -42.10
    7   7677   8T   9L C   N      59   61 -120.41 -108.50   12.63    0.56  -63.50 -173.23   23.36
    7          9L   9L N   CA     61   62  136.69  132.50                  -41.20
    8   7678   9L  10D C   N      67   69  -79.25  -96.50   17.96    0.74  -63.30  150.01   17.61
    8         10D  10D N   CA     69   70  109.16  114.20                  -40.00
    9   7679  10D  11G C   N      75   77   87.52   78.70   40.60    0.81   82.20  145.86    7.35
    9         11G  11G N   CA     77   78  154.26 -166.10                    8.50
   10   7680  11G  12A C   N      79   81 -155.03 -134.00   21.49    0.56  -62.50 -168.50   36.33
   10         12A  12A N   CA     81   82  151.44  147.00                  -40.90
   11   7681  12A  13K C   N      84   86 -123.35 -118.00   18.69    0.96  -62.90  172.90   20.05
   11         13K  13K N   CA     86   87  121.19  139.10                  -40.80
   12   7682  13K  14D C   N      93   95 -124.89  -96.50   33.60    1.40  -63.30 -177.16   19.73
   12         14D  14D N   CA     95   96  132.16  114.20                  -40.00
   13   7684  15I  16E C   N     109  111 -145.66 -117.80   38.47    1.22  -63.60  176.60   28.11
   13         16E  16E N   CA    111  112  163.33  136.80                  -40.30
   14   7685  16E  17G C   N     118  120 -168.48 -167.20    2.75    0.11   82.20 -163.19   14.31
   14         17G  17G N   CA    120  121  172.16  174.60                    8.50
   15   7686  17G  18L C   N     122  124  -93.86 -108.50   17.07    0.75  -63.50  167.70   21.73
   15         18L  18L N   CA    124  125  123.73  132.50                  -41.20
   16   7687  18L  19L C   N     130  132  -77.62  -70.70    8.27    0.58  -63.50  173.24   24.89
   16         19L  19L N   CA    132  133  146.13  141.60                  -41.20
   17   7688  19L  20G C   N     138  140  -73.67  -80.20   17.37    1.00   82.20 -123.16   17.91
   17         20G  20G N   CA    140  141 -169.81  174.10                    8.50
   18   7689  20G  21A C   N     142  144  -59.67  -68.20    8.79    0.67  -62.50  175.96   28.70
   18         21A  21A N   CA    144  145  143.16  145.30                  -40.90
   19   7690  21A  22G C   N     147  149   81.87   78.70    6.07    0.09   82.20  179.78    8.74
   19         22G  22G N   CA    149  150 -171.28 -166.10                    8.50
   20   7691  22G  23G C   N     151  153  100.72   78.70   45.52    0.68   82.20  146.73    8.04
   20         23G  23G N   CA    153  154  154.05 -166.10                    8.50
   21   7694  25R  26N C   N     170  172 -166.34 -119.90   53.04    1.61  -63.20 -172.75   29.09
   21         26N  26N N   CA    172  173  162.61  137.00                  -41.10
   22   7695  26N  27L C   N     178  180 -135.32 -108.50   26.89    1.26  -63.50 -170.25   23.41
   22         27L  27L N   CA    180  181  134.44  132.50                  -41.20
   23   7697  28V  29A C   N     193  195 -152.62 -134.00   20.75    0.47  -62.50 -173.77   35.33
   23         29A  29A N   CA    195  196  156.14  147.00                  -40.90
   24   7698  29A  30H C   N     198  200 -149.71 -125.60   34.13    0.85  -63.20  177.29   27.75
   24         30H  30H N   CA    200  201  162.95  138.80                  -42.30
   25   7699  30H  31S C   N     208  210 -142.44 -136.60    6.23    0.30  -64.10 -167.39   19.54
   25         31S  31S N   CA    210  211  149.04  151.20                  -35.00
   26   7701  32P  33L C   N     221  223 -128.06 -108.50   37.01    1.75  -63.50  167.79   27.30
   26         33L  33L N   CA    223  224  163.92  132.50                  -41.20
   27   7702  33L  34T C   N     229  231 -130.30 -124.80   24.43    0.89  -63.20  164.87   25.54
   27         34T  34T N   CA    231  232  167.30  143.50                  -42.10
   28   7704  35S  36H C   N     242  244 -170.96 -125.60   72.95    1.87  -63.20  162.61   26.97
   28         36H  36H N   CA    244  245 -164.07  138.80                  -42.30
   29   7706  37P  38A C   N     259  261  -53.75  -68.20   21.69    1.36  -62.50  170.25   28.34
   29         38A  38A N   CA    261  262  129.13  145.30                  -40.90
   30   7707  38A  39A C   N     264  266  -25.20  -68.20   64.49    4.06  -62.50  143.09   25.42
   30         39A  39A N   CA    266  267   97.24  145.30                  -40.90
   31   7709  40P  41T C   N     276  278  -70.01  -78.10   13.24    0.82  -63.20  157.77   20.68
   31         41T  41T N   CA    278  279  160.27  149.80                  -42.10
   32   7710  41T  42L C   N     283  285  -71.27  -70.70   25.75    1.93  -63.50  151.65   21.51
   32         42L  42L N   CA    285  286  167.35  141.60                  -41.20
   33   7713  44P  45A C   N     306  308  -88.60  -68.20   67.16    4.70  -62.50  112.87   19.87
   33         45A  45A N   CA    308  309 -150.71  145.30                  -40.90
   34   7714  45A  46V C   N     311  313  -55.13  -62.40    7.51    1.09 -125.40 -173.82   10.52
   34         46V  46V N   CA    313  314  -44.29  -42.40                  143.30
   35   7715  46V  47N C   N     318  320  -68.56  -71.20    7.87    0.44  -63.20  176.57   21.79
   35         47N  47N N   CA    320  321  135.39  142.80                  -41.10
   36   7716  47N  48Y C   N     326  328   69.74 -124.30  165.98   12.54  -63.50 -138.60   41.20
   36         48Y  48Y N   CA    328  329  133.42  135.40                  -43.40
   37   7717  48Y  49A C   N     338  340  -66.71  -68.20    2.55    0.16  -62.50  175.91   29.04
   37         49A  49A N   CA    340  341  143.24  145.30                  -40.90
   38   7720  51L  52D C   N     358  360 -128.81  -96.50   33.11    1.35  -63.30  160.88   17.14
   38         52D  52D N   CA    360  361  106.94  114.20                  -40.00
   39   7721  52D  53L C   N     366  368   71.12  -70.70  143.42   13.65  -63.50 -154.05   25.97
   39         53L  53L N   CA    368  369  162.94  141.60                  -41.20
   40   7723  54P  55G C   N     381  383   79.86   78.70   44.72    1.23   82.20  140.71    6.71
   40         55G  55G N   CA    383  384  149.19 -166.10                    8.50
   41   7724  55G  56S C   N     385  387 -167.83 -136.60   34.18    1.07  -64.10 -169.39   21.30
   41         56S  56S N   CA    387  388  165.08  151.20                  -35.00
   42   7725  56S  57A C   N     391  393 -115.95 -134.00   25.38    0.76  -62.50  178.25   27.14
   42         57A  57A N   CA    393  394  129.15  147.00                  -40.90
   43   7726  57A  58E C   N     396  398   97.28   54.60  115.71    6.11  -63.60  162.78   24.59
   43         58E  58E N   CA    398  399  -65.15   42.40                  -40.30
   44   7727  58E  59P C   N     405  407  -82.20  -58.70   30.83    2.35  -64.50  158.74   12.80
   44         59P  59P N   CA    407  408  -10.55  -30.50                  147.20
   45   7729  60P  61K C   N     419  421  169.72 -118.00   76.75    3.38  -62.90 -160.08   23.62
   45         61K  61K N   CA    421  422  113.28  139.10                  -40.80
   46   7730  61K  62Q C   N     428  430 -156.25 -121.10   35.89    1.21  -63.80 -164.09   33.59
   46         62Q  62Q N   CA    430  431  146.97  139.70                  -40.30
   47   7732  63C  64H C   N     443  445  -98.67 -125.60   30.42    0.79  -63.20  170.68   19.38
   47         64H  64H N   CA    445  446  124.65  138.80                  -42.30
   48   7736  67P  68G C   N     473  475  102.22   78.70   24.17    1.06   82.20 -179.05    9.78
   48         68G  68G N   CA    475  476 -171.66 -166.10                    8.50
   49   7739  70P  71Q C   N     491  493 -121.96 -121.10   20.25    0.95  -63.80  170.02   28.08
   49         71Q  71Q N   CA    493  494  159.93  139.70                  -40.30
   50   7740  71Q  72G C   N     500  502 -144.44 -167.20   28.25    0.52   82.20 -159.77   15.18
   50         72G  72G N   CA    502  503  157.86  174.60                    8.50
   51   7741  72G  73T C   N     504  506 -131.36 -124.80   24.69    0.88  -63.20  165.31   25.66
   51         73T  73T N   CA    506  507  167.30  143.50                  -42.10
   52   7742  73T  74S C   N     511  513 -113.95 -136.60   23.77    0.78  -64.10 -174.22   11.51
   52         74S  74S N   CA    513  514  143.97  151.20                  -35.00
   53   7744  75P  76A C   N     524  526 -120.99 -134.00   13.66    0.32  -62.50 -174.27   33.56
   53         76A  76A N   CA    526  527  142.82  147.00                  -40.90
   54   7748  79P  80Y C   N     550  552 -135.11 -124.30   20.90    0.82  -63.50  178.32   31.84
   54         80Y  80Y N   CA    552  553  153.29  135.40                  -43.40
   55   7749  80Y  81G C   N     562  564 -158.96 -167.20   29.55    1.03   82.20 -178.09   13.73
   55         81G  81G N   CA    564  565  146.22  174.60                    8.50
   56   7750  81G  82Y C   N     566  568 -130.10 -124.30    9.10    0.38  -63.50 -173.52   32.93
   56         82Y  82Y N   CA    568  569  142.41  135.40                  -43.40
   57   7751  82Y  83F C   N     578  580 -134.35 -124.20   15.74    0.44  -63.20  175.44   28.99
   57         83F  83F N   CA    580  581  155.33  143.30                  -44.30
   58   7752  83F  84G C   N     589  591  167.03 -167.20   26.00    0.58   82.20 -176.54   12.74
   58         84G  84G N   CA    591  592  171.17  174.60                    8.50
   59   7753  84G  85G C   N     593  595  149.71 -167.20   43.09    0.83   82.20  179.10   11.84
   59         85G  85G N   CA    595  596  174.39  174.60                    8.50
   60   7754  85G  86G C   N     597  599  171.75 -167.20   24.97    0.83   82.20  176.99   12.57
   60         86G  86G N   CA    599  600  161.17  174.60                    8.50
   61   7755  86G  87Y C   N     601  603 -127.93 -124.30    6.29    0.25  -63.50 -172.51   32.99
   61         87Y  87Y N   CA    603  604  140.53  135.40                  -43.40
   62   7756  87Y  88Y C   N     613  615 -124.62 -124.30    0.53    0.04  -63.50 -171.44   27.11
   62         88Y  88Y N   CA    615  616  134.98  135.40                  -43.40
   63   7757  88Y  89S C   N     625  627 -136.41 -136.60    1.33    0.06  -64.10 -170.55   18.86
   63         89S  89S N   CA    627  628  149.88  151.20                  -35.00
   64   7759  90C  91R C   N     637  639 -130.18 -125.20    5.00    0.19  -63.00 -169.83   30.32
   64         91R  91R N   CA    639  640  140.99  140.60                  -41.10
   65   7761  92V  93S C   N     655  657 -138.19 -136.60    3.99    0.22  -64.10 -167.69   19.19
   65         93S  93S N   CA    657  658  147.54  151.20                  -35.00
   66   7762  93S  94R C   N     661  663 -140.50 -125.20   16.49    0.52  -63.00 -171.20   30.81
   66         94R  94R N   CA    663  664  146.74  140.60                  -41.10
   67   7763  94R  95S C   N     672  674 -141.95 -136.60    5.41    0.23  -64.10 -168.86   19.40
   67         95S  95S N   CA    674  675  150.43  151.20                  -35.00
   68   7764  95S  96S C   N     678  680 -138.84 -136.60    7.29    0.41  -64.10 -165.79   12.06
   68         96S  96S N   CA    680  681  144.25  151.20                  -35.00
   69   7765  96S  97L C   N     684  686 -129.40 -108.50   23.36    1.03  -63.50 -172.19   30.16
   69         97L  97L N   CA    686  687  142.93  132.50                  -41.20
   70   7766  97L  98K C   N     692  694 -106.95 -118.00   33.88    1.46  -62.90  154.30   18.13
   70         98K  98K N   CA    694  695  107.07  139.10                  -40.80
   71   7767  98K  99P C   N     701  703  -72.51  -58.70   18.20    1.38  -64.50  166.04   12.82
   71         99P  99P N   CA    703  704  -18.65  -30.50                  147.20
   72   7769 100C 101A C   N     714  716 -138.16 -134.00    5.12    0.13  -62.50 -174.72   34.42
   72        101A 101A N   CA    716  717  149.97  147.00                  -40.90
   73   7770 101A 102Q C   N     719  721 -122.88 -121.10    1.90    0.09  -63.80 -171.18   25.09
   73        102Q 102Q N   CA    721  722  139.03  139.70                  -40.30
   74   7771 102Q 103A C   N     728  730 -138.55 -134.00    4.55    0.15  -62.50 -171.78   34.92
   74        103A 103A N   CA    730  731  146.94  147.00                  -40.90
   75   7772 103A 104A C   N     733  735 -145.73 -134.00   12.72    0.29  -62.50 -173.23   35.06
   75        104A 104A N   CA    735  736  151.90  147.00                  -40.90
   76   7773 104A 105T C   N     738  740 -125.72 -124.80    1.04    0.06  -63.20 -174.27   27.96
   76        105T 105T N   CA    740  741  143.01  143.50                  -42.10
   77   7774 105T 106L C   N     745  747 -115.42 -108.50    6.97    0.32  -63.50 -177.88   22.89
   77        106L 106L N   CA    747  748  133.36  132.50                  -41.20
   78   7775 106L 107A C   N     753  755 -132.04 -134.00    3.13    0.11  -62.50 -172.11   34.51
   78        107A 107A N   CA    755  756  144.56  147.00                  -40.90
   79   7776 107A 108A C   N     758  760 -140.70 -134.00    7.24    0.17  -62.50 -173.45   34.76
   79        108A 108A N   CA    760  761  149.74  147.00                  -40.90
   80   7777 108A 109Y C   N     763  765 -120.24 -124.30   12.17    0.50  -63.50  176.69   25.42
   80        109Y 109Y N   CA    765  766  123.93  135.40                  -43.40
   81   7779 110P 111A C   N     782  784 -139.91 -134.00    6.14    0.15  -62.50 -172.76   34.83
   81        111A 111A N   CA    784  785  148.62  147.00                  -40.90
   82   7780 111A 112E C   N     787  789 -124.00 -117.80    6.20    0.22  -63.60 -172.59   22.27
   82        112E 112E N   CA    789  790  137.10  136.80                  -40.30
   83   7781 112E 113T C   N     796  798 -123.79 -124.80    7.55    0.29  -63.20 -171.86   20.75
   83        113T 113T N   CA    798  799  136.01  143.50                  -42.10
   84   7783 114P 115T C   N     810  812 -120.59 -124.80    7.37    0.23  -63.20 -171.50   20.93
   84        115T 115T N   CA    812  813  137.45  143.50                  -42.10
   85   7784 115T 116A C   N     817  819 -148.64 -134.00   17.23    0.41  -62.50 -175.61   34.83
   85        116A 116A N   CA    819  820  156.07  147.00                  -40.90
   86   7785 116A 117G C   N     822  824  168.48 -167.20   31.70    1.14   82.20  169.39   12.05
   86        117G 117G N   CA    824  825  154.27  174.60                    8.50
   87   7786 117G 118E C   N     826  828 -133.17 -117.80   17.51    0.51  -63.60 -172.13   28.97
   87        118E 118E N   CA    828  829  145.19  136.80                  -40.30
   88   7787 118E 119E C   N     835  837 -120.12 -117.80    2.54    0.07  -63.60 -173.11   22.33
   88        119E 119E N   CA    837  838  137.84  136.80                  -40.30
   89   7788 119E 120Y C   N     844  846 -118.93 -124.30   12.39    0.49  -63.50  176.56   25.45
   89        120Y 120Y N   CA    846  847  124.24  135.40                  -43.40
   90   7789 120Y 121P C   N     856  858  -53.02  -58.70   10.57    0.63  -64.50  173.77   13.58
   90        121P 121P N   CA    858  859  -39.41  -30.50                  147.20
   91   7790 121P 122S C   N     863  865   59.30  -72.40  131.93    9.64  -64.10 -154.21   14.78
   91        122S 122S N   CA    865  866  160.31  152.40                  -35.00
   92   7791 122S 123R C   N     869  871 -127.82 -125.20    6.79    0.37  -63.00 -172.98   21.74
   92        123R 123R N   CA    871  872  134.33  140.60                  -41.10
   93   7793 124P 125T C   N     887  889 -127.52 -124.80    3.74    0.22  -63.20 -171.71   28.40
   93        125T 125T N   CA    889  890  140.94  143.50                  -42.10
   94   7794 125T 126E C   N     894  896 -131.44 -117.80   13.79    0.46  -63.60 -168.43   22.59
   94        126E 126E N   CA    896  897  138.85  136.80                  -40.30
   95   7795 126E 127F C   N     903  905 -134.07 -124.20   10.27    0.32  -63.20 -176.25   30.15
   95        127F 127F N   CA    905  906  146.16  143.30                  -44.30
   96   7796 127F 128A C   N     914  916 -145.86 -134.00   12.48    0.30  -62.50 -172.25   35.23
   96        128A 128A N   CA    916  917  150.87  147.00                  -40.90
   97   7797 128A 129F C   N     919  921 -132.82 -124.20    9.39    0.27  -63.20 -177.53   29.89
   97        129F 129F N   CA    921  922  147.03  143.30                  -44.30
   98   7798 129F 130Y C   N     930  932 -120.96 -124.30   16.43    0.74  -63.50  172.56   24.76
   98        130Y 130Y N   CA    932  933  119.31  135.40                  -43.40
   99   7800 131P 132G C   N     949  951 -161.70 -167.20   28.45    1.03   82.20 -179.52   13.58
   99        132G 132G N   CA    951  952  146.69  174.60                    8.50
  100   7801 132G 133Y C   N     953  955 -126.39 -124.30    5.48    0.38  -63.50 -175.23   26.46
  100        133Y 133Y N   CA    955  956  130.34  135.40                  -43.40
  101   7803 134P 135G C   N     972  974 -170.82 -167.20   18.06    0.74   82.20 -177.06   13.46
  101        135G 135G N   CA    974  975  156.90  174.60                    8.50
  102   7804 135G 136T C   N     976  978 -132.74 -124.80   13.60    0.42  -63.20  177.54   27.34
  102        136T 136T N   CA    978  979  154.54  143.50                  -42.10
  103   7805 136T 137Y C   N     983  985 -130.43 -124.30   11.96    0.47  -63.50 -176.43   32.47
  103        137Y 137Y N   CA    985  986  145.67  135.40                  -43.40
  104   7806 137Y 138Q C   N     995  997 -118.00 -121.10   14.92    0.65  -63.80  174.06   23.14
  104        138Q 138Q N   CA    997  998  125.11  139.70                  -40.30
  105   7808 139P 140M C   N    1011 1013 -138.31 -125.60   15.69    0.46  -63.40 -174.41   33.62
  105        140M 140M N   CA   1013 1014  149.70  140.50                  -40.50
  106   7809 140M 141A C   N    1019 1021 -145.87 -134.00   13.96    0.33  -62.50 -175.36   34.72
  106        141A 141A N   CA   1021 1022  154.35  147.00                  -40.90
  107   7810 141A 142S C   N    1024 1026 -140.00 -136.60    4.10    0.13  -64.10 -172.45   19.00
  107        142S 142S N   CA   1026 1027  153.49  151.20                  -35.00
  108   7811 142S 143Y C   N    1030 1032 -128.55 -124.30    4.45    0.29  -63.50 -168.70   33.63
  108        143Y 143Y N   CA   1032 1033  136.70  135.40                  -43.40
  109   7812 143Y 144L C   N    1042 1044 -128.13 -108.50   19.90    0.91  -63.50 -171.59   23.38
  109        144L 144L N   CA   1044 1045  135.77  132.50                  -41.20
  110   7813 144L 145D C   N    1050 1052 -126.51  -96.50   31.54    1.30  -63.30  175.65   18.85
  110        145D 145D N   CA   1052 1053  123.88  114.20                  -40.00
  111   7815 146V 147S C   N    1065 1067 -148.01 -136.60   11.44    0.47  -64.10 -166.29   20.04
  111        147S 147S N   CA   1067 1068  150.41  151.20                  -35.00
  112   7818 149V 150Q C   N    1085 1087 -152.20 -121.10   33.92    1.06  -63.80 -171.52   32.29
  112        150Q 150Q N   CA   1087 1088  153.24  139.70                  -40.30
  113   7819 150Q 151T C   N    1094 1096 -128.24 -124.80    3.89    0.23  -63.20 -172.17   28.39
  113        151T 151T N   CA   1096 1097  141.69  143.50                  -42.10
  114   7820 151T 152L C   N    1101 1103 -133.44 -108.50   25.35    1.16  -63.50 -168.53   23.67
  114        152L 152L N   CA   1103 1104  137.04  132.50                  -41.20
  115   7821 152L 153G C   N    1109 1111 -169.21 -167.20   31.73    1.27   82.20  172.81   12.93
  115        153G 153G N   CA   1111 1112  142.93  174.60                    8.50
  116   7822 153G 154A C   N    1113 1115 -144.41 -134.00   10.75    0.46  -62.50 -166.99   36.02
  116        154A 154A N   CA   1115 1116  144.34  147.00                  -40.90
  117   7824 155P 156G C   N    1125 1127 -148.92 -167.20   34.15    0.96   82.20 -171.72   14.35
  117        156G 156G N   CA   1127 1128  145.75  174.60                    8.50
  118   7825 156G 157E C   N    1129 1131 -134.62 -117.80   19.12    0.56  -63.60 -172.25   29.03
  118        157E 157E N   CA   1131 1132  145.90  136.80                  -40.30
  119   7827 158P 159R C   N    1145 1147 -132.82 -125.20    9.69    0.29  -63.00 -174.09   29.91
  119        159R 159R N   CA   1147 1148  146.60  140.60                  -41.10
  120   7828 159R 160H C   N    1156 1158 -130.26 -125.60    7.26    0.33  -63.20 -172.09   20.31
  120        160H 160H N   CA   1158 1159  133.23  138.80                  -42.30
  121   7829 160H 161D C   N    1166 1168 -129.49  -96.50   37.97    1.57  -63.30 -174.79   19.89
  121        161D 161D N   CA   1168 1169  132.98  114.20                  -40.00
  122   7830 161D 162S C   N    1174 1176 -127.98 -136.60   10.93    0.34  -64.10 -169.50   11.74
  122        162S 162S N   CA   1176 1177  144.47  151.20                  -35.00
  123   7831 162S 163L C   N    1180 1182 -126.03 -108.50   19.11    0.85  -63.50 -170.68   30.15
  123        163L 163L N   CA   1182 1183  140.11  132.50                  -41.20
  124   7832 163L 164L C   N    1188 1190 -115.61 -108.50   22.33    1.26  -63.50  161.19   20.08
  124        164L 164L N   CA   1190 1191  111.33  132.50                  -41.20
  125   7835 166V 167D C   N    1210 1212 -131.15  -96.50   36.45    1.50  -63.30  178.88   19.13
  125        167D 167D N   CA   1212 1213  125.52  114.20                  -40.00
  126   7836 167D 168S C   N    1218 1220 -132.52 -136.60   14.45    0.64  -64.10 -174.58   11.47
  126        168S 168S N   CA   1220 1221  137.33  151.20                  -35.00
  127   7837 168S 169Y C   N    1224 1226 -136.04 -124.30   16.00    0.73  -63.50 -174.87   32.98
  127        169Y 169Y N   CA   1226 1227  146.27  135.40                  -43.40
  128   7838 169Y 170Q C   N    1236 1238 -135.42 -121.10   15.04    0.48  -63.80 -170.55   31.63
  128        170Q 170Q N   CA   1238 1239  144.31  139.70                  -40.30
  129   7839 170Q 171S C   N    1245 1247 -145.21 -136.60    8.64    0.33  -64.10 -168.79   19.65
  129        171S 171S N   CA   1247 1248  151.84  151.20                  -35.00
  130   7840 171S 172W C   N    1251 1253 -139.27 -124.90   15.52    0.54  -63.00 -176.84   28.03
  130        172W 172W N   CA   1253 1254  149.27  143.40                  -44.20
  131   7841 172W 173A C   N    1265 1267 -145.16 -134.00   11.48    0.29  -62.50 -171.46   35.33
  131        173A 173A N   CA   1267 1268  149.65  147.00                  -40.90
  132   7842 173A 174L C   N    1270 1272 -126.96 -108.50   22.21    0.98  -63.50 -174.85   29.63
  132        174L 174L N   CA   1272 1273  144.86  132.50                  -41.20
  133   7843 174L 175A C   N    1278 1280 -141.36 -134.00   10.40    0.31  -62.50 -177.34   34.16
  133        175A 175A N   CA   1280 1281  154.35  147.00                  -40.90
  134   7844 175A 176G C   N    1283 1285  152.26 -167.20   41.33    1.00   82.20  172.88   11.63
  134        176G 176G N   CA   1285 1286  166.55  174.60                    8.50
  135   7845 176G 177G C   N    1287 1289  132.58 -167.20   63.20    1.71   82.20  155.31    9.93
  135        177G 177G N   CA   1289 1290  155.42  174.60                    8.50
  136   7846 177G 178W C   N    1291 1293 -138.14 -124.90   14.67    0.79  -63.00 -166.12   29.29
  136        178W 178W N   CA   1293 1294  137.07  143.40                  -44.20
  137   7847 178W 179N C   N    1305 1307 -141.49 -119.90   22.18    0.79  -63.20 -166.58   28.61
  137        179N 179N N   CA   1307 1308  142.04  137.00                  -41.10
  138   7848 179N 180S C   N    1313 1315 -143.31 -136.60   12.43    0.71  -64.10 -167.24   12.07
  138        180S 180S N   CA   1315 1316  140.73  151.20                  -35.00
  139   7849 180S 181Q C   N    1319 1321 -163.94 -121.10   43.15    1.52  -63.80 -158.55   34.76
  139        181Q 181Q N   CA   1321 1322  144.90  139.70                  -40.30
  140   7850 181Q 182M C   N    1328 1330 -170.82 -125.60   54.96    1.62  -63.40 -177.32   35.37
  140        182M 182M N   CA   1330 1331  171.74  140.50                  -40.50
  141   7853 184C 185Q C   N    1348 1350 -155.72 -121.10   41.86    1.29  -63.80 -178.53   31.39
  141        185Q 185Q N   CA   1350 1351  163.23  139.70                  -40.30
  142   7854 185Q 186G C   N    1357 1359 -168.28 -167.20   16.46    0.66   82.20 -174.55   13.68
  142        186G 186G N   CA   1359 1360  158.17  174.60                    8.50
  143   7855 186G 187E C   N    1361 1363 -148.49 -117.80   38.91    1.18  -63.60 -179.76   28.75
  143        187E 187E N   CA   1363 1364  160.71  136.80                  -40.30
  144   7856 187E 188Q C   N    1370 1372 -140.38 -121.10   30.01    1.02  -63.80  174.68   29.68
  144        188Q 188Q N   CA   1372 1373  162.70  139.70                  -40.30
  145   7857 188Q 189N C   N    1379 1381 -123.09 -119.90   11.52    0.44  -63.20 -178.97   26.04
  145        189N 189N N   CA   1381 1382  148.07  137.00                  -41.10
  146   7860 191P 192G C   N    1401 1403 -114.46  -80.20   39.00    2.88   82.20 -140.28   16.99
  146        192G 192G N   CA   1403 1404  155.47  174.10                    8.50
  147   7862 193P 194F C   N    1412 1414 -143.43 -124.20   27.13    0.73  -63.20  172.99   29.15
  147        194F 194F N   CA   1414 1415  162.44  143.30                  -44.30
  148   7863 194F 195W C   N    1423 1425 -140.02 -124.90   22.74    0.74  -63.00  173.45   26.87
  148        195W 195W N   CA   1425 1426  160.39  143.40                  -44.20
  149   7864 195W 196K C   N    1437 1439 -145.09 -118.00   32.54    1.09  -62.90 -178.28   28.51
  149        196K 196K N   CA   1439 1440  157.13  139.10                  -40.80
  150   7865 196K 197A C   N    1446 1448 -152.85 -134.00   21.30    0.49  -62.50 -174.34   35.25
  150        197A 197A N   CA   1448 1449  156.91  147.00                  -40.90
  151   7866 197A 198A C   N    1451 1453 -151.20 -134.00   19.84    0.46  -62.50 -175.11   35.04
  151        198A 198A N   CA   1453 1454  156.88  147.00                  -40.90
  152   7867 198A 199F C   N    1456 1458 -150.99 -124.20   29.91    0.82  -63.20 -178.29   30.81
  152        199F 199F N   CA   1458 1459  156.60  143.30                  -44.30
  153   7868 199F 200A C   N    1467 1469 -160.20 -134.00   27.31    0.66  -62.50 -168.76   36.55
  153        200A 200A N   CA   1469 1470  154.70  147.00                  -40.90
  154   7869 200A 201D C   N    1472 1474 -148.05  -96.50   63.52    2.64  -63.30 -171.21   28.76
  154        201D 201D N   CA   1474 1475  151.31  114.20                  -40.00
  155   7870 201D 202S C   N    1480 1482 -145.12 -136.60   11.63    0.37  -64.10 -175.39   19.18
  155        202S 202S N   CA   1482 1483  159.12  151.20                  -35.00
  156   7871 202S 203S C   N    1486 1488 -163.63 -136.60   34.27    1.06  -64.10 -177.70   20.39
  156        203S 203S N   CA   1488 1489  172.27  151.20                  -35.00
  157   7872 203S 204G C   N    1492 1494 -178.42 -167.20   14.14    0.50   82.20 -173.78   13.40
  157        204G 204G N   CA   1494 1495  165.99  174.60                    8.50
  158   7873 204G 205Q C   N    1496 1498 -146.75 -121.10   33.34    1.05  -63.80  179.08   30.63
  158        205Q 205Q N   CA   1498 1499  160.99  139.70                  -40.30
  159   7874 205Q 206H C   N    1505 1507 -137.95 -125.60   16.39    0.74  -63.20 -173.99   19.92
  159        206H 206H N   CA   1507 1508  128.02  138.80                  -42.30
  160   7877 208P 209D C   N    1529 1531 -140.23  -96.50   47.34    1.95  -63.30 -171.28   20.10
  160        209D 209D N   CA   1531 1532  132.33  114.20                  -40.00
  161   7878 209D 210A C   N    1537 1539 -169.12 -134.00   35.13    1.19  -62.50 -156.87   38.96
  161        210A 210A N   CA   1539 1540  146.21  147.00                  -40.90
  162   7880 211C 212A C   N    1548 1550 -177.97 -134.00   44.53    1.23  -62.50 -158.57   39.11
  162        212A 212A N   CA   1550 1551  154.05  147.00                  -40.90
  163   7881 212A 213F C   N    1553 1555  102.91 -124.20  145.36    4.08  -63.20 -158.83   24.79
  163        213F 213F N   CA   1555 1556 -157.79  143.30                  -44.30
  164   7882 213F 214R C   N    1564 1566   54.88   57.30   39.82    2.45  -63.00  167.39   29.95
  164        214R 214R N   CA   1566 1567   77.74   38.00                  -41.10
  165   7883 214R 215R C   N    1575 1577 -113.88 -125.20   19.78    1.10  -63.00  169.88   26.46
  165        215R 215R N   CA   1577 1578  156.82  140.60                  -41.10
  166   7885 216G 217R C   N    1590 1592 -158.76 -125.20   37.16    1.14   57.30 -173.51   22.41
  166        217R 217R N   CA   1592 1593  156.57  140.60                   38.00
  167   7906 237A 238N C   N    1772 1774 -142.56 -119.90   83.28    3.22  -63.20  129.05   20.41
  167        238N 238N N   CA   1774 1775 -142.86  137.00                  -41.10
  168   7924 255L 256S C   N    1917 1919 -137.01 -136.60   32.93    1.68  -64.10  169.73   10.71
  168        256S 256S N   CA   1919 1920  118.27  151.20                  -35.00
  169   7925 256S 257E C   N    1923 1925  -41.32  -63.60   23.91    4.08   54.60  121.15   15.71
  169        257E 257E N   CA   1925 1926  -31.60  -40.30                   42.40
  170   7948 279K 280N C   N    2127 2129   64.09   55.90   32.39    1.73  -63.20  136.48   22.26
  170        280N 280N N   CA   2129 2130    8.16   39.50                  -41.10


report______> Distribution of short non-bonded contacts:


DISTANCE1:  0.00 2.10 2.20 2.30 2.40 2.50 2.60 2.70 2.80 2.90 3.00 3.10 3.20 3.30 3.40
DISTANCE2:  2.10 2.20 2.30 2.40 2.50 2.60 2.70 2.80 2.90 3.00 3.10 3.20 3.30 3.40 3.50
FREQUENCY:     0    0    0    0    0   15   22  102  120  136  140  203  191  200  226


<< end of ENERGY.
>> Model assessment by DOPE potential
iatmcls_286W> MODEL atom not classified:  PRO:OXT  PRO


>> ENERGY; Differences between the model's features and restraints:
Number of all residues in MODEL                   :      284
Number of all, selected real atoms                :     2162    2162
Number of all, selected pseudo atoms              :        0       0
Number of all static, selected restraints         :    11981   11981
COVALENT_CYS                                      :        F
NONBONDED_SEL_ATOMS                               :        1
Number of non-bonded pairs (excluding 1-2,1-3,1-4):   149992
Dynamic pairs routine                             : 1, NATM x NATM double loop
Atomic shift for contacts update (UPDATE_DYNAMIC) :    0.390
LENNARD_JONES_SWITCH                              :    6.500   7.500
COULOMB_JONES_SWITCH                              :    6.500   7.500
RESIDUE_SPAN_RANGE                                :        1    9999
NLOGN_USE                                         :       15
CONTACT_SHELL                                     :   15.000
DYNAMIC_PAIRS,_SPHERE,_COULOMB,_LENNARD,_MODELLER :        T       F       F       F       T
SPHERE_STDV                                       :    0.050
RADII_FACTOR                                      :    0.820
Current energy                                    :      -10583.8613


<< end of ENERGY.
DOPE score               : -10583.861328
>> Model assessment by GA341 potential

Surface library          : C:\Program Files\Modeller9.17/modlib/surf5.de
Pair library             : C:\Program Files\Modeller9.17/modlib/pair9.de
Chain identifier         : _
% sequence identity      :    80.821999
Sequence length          :          284
Compactness              :     0.006435
Native energy (pair)     :   -55.528067
Native energy (surface)  :     7.313803
Native energy (combined) :     0.127988
Z score (pair)           :    -4.316028
Z score (surface)        :    -2.788561
Z score (combined)       :    -4.793355
GA341 score              :     1.000000


>> ENERGY; Differences between the model's features and restraints:
Number of all residues in MODEL                   :      284
Number of all, selected real atoms                :     2162    2162
Number of all, selected pseudo atoms              :        0       0
Number of all static, selected restraints         :    11981   11981
COVALENT_CYS                                      :        F
NONBONDED_SEL_ATOMS                               :        1
Number of non-bonded pairs (excluding 1-2,1-3,1-4):     3083
Dynamic pairs routine                             : 2, NATM x NATM cell sorting
Atomic shift for contacts update (UPDATE_DYNAMIC) :    0.390
LENNARD_JONES_SWITCH                              :    6.500   7.500
COULOMB_JONES_SWITCH                              :    6.500   7.500
RESIDUE_SPAN_RANGE                                :        0   99999
NLOGN_USE                                         :       15
CONTACT_SHELL                                     :    4.000
DYNAMIC_PAIRS,_SPHERE,_COULOMB,_LENNARD,_MODELLER :        T       T       F       F       F
SPHERE_STDV                                       :    0.050
RADII_FACTOR                                      :    0.820
Current energy                                    :        1842.3824


Summary of the restraint violations: 

   NUM     ... number of restraints.
   NUMVI   ... number of restraints with RVIOL > VIOL_REPORT_CUT[i].
   RVIOL   ... relative difference from the best value.
   NUMVP   ... number of restraints with -Ln(pdf) > VIOL_REPORT_CUT2[i].
   RMS_1   ... RMS(feature, minimally_violated_basis_restraint, NUMB).
   RMS_2   ... RMS(feature, best_value, NUMB).
   MOL.PDF ... scaled contribution to -Ln(Molecular pdf).

 #                     RESTRAINT_GROUP      NUM   NUMVI  NUMVP   RMS_1   RMS_2         MOL.PDF     S_i
------------------------------------------------------------------------------------------------------
 1 Bond length potential              :    2230       0      0   0.005   0.005      15.643       1.000
 2 Bond angle potential               :    3039       0      3   1.908   1.908      210.68       1.000
 3 Stereochemical cosine torsion poten:    1500       0     37  51.095  51.095      611.36       1.000
 4 Stereochemical improper torsion pot:     900       0      0   0.996   0.996      19.711       1.000
 5 Soft-sphere overlap restraints     :    3083       0      0   0.003   0.003      3.3353       1.000
 6 Lennard-Jones 6-12 potential       :       0       0      0   0.000   0.000      0.0000       1.000
 7 Coulomb point-point electrostatic p:       0       0      0   0.000   0.000      0.0000       1.000
 8 H-bonding potential                :       0       0      0   0.000   0.000      0.0000       1.000
 9 Distance restraints 1 (CA-CA)      :     801       5     16   2.052   2.052      154.65       1.000
10 Distance restraints 2 (N-O)        :     902       8     25   2.259   2.259      212.17       1.000
11 Mainchain Phi dihedral restraints  :       0       0      0   0.000   0.000      0.0000       1.000
12 Mainchain Psi dihedral restraints  :       0       0      0   0.000   0.000      0.0000       1.000
13 Mainchain Omega dihedral restraints:     283       0      4   3.361   3.361      37.698       1.000
14 Sidechain Chi_1 dihedral restraints:     225       0      4  86.726  86.726      89.214       1.000
15 Sidechain Chi_2 dihedral restraints:     170       0      0  73.484  73.484      59.964       1.000
16 Sidechain Chi_3 dihedral restraints:      96       0      1  79.164  79.164      45.339       1.000
17 Sidechain Chi_4 dihedral restraints:      32       0      0  95.762  95.762      20.047       1.000
18 Disulfide distance restraints      :       0       0      0   0.000   0.000      0.0000       1.000
19 Disulfide angle restraints         :       0       0      0   0.000   0.000      0.0000       1.000
20 Disulfide dihedral angle restraints:       0       0      0   0.000   0.000      0.0000       1.000
21 Lower bound distance restraints    :       0       0      0   0.000   0.000      0.0000       1.000
22 Upper bound distance restraints    :       0       0      0   0.000   0.000      0.0000       1.000
23 Distance restraints 3 (SDCH-MNCH)  :    1075       0      0   0.635   0.635      50.846       1.000
24 Sidechain Chi_5 dihedral restraints:       0       0      0   0.000   0.000      0.0000       1.000
25 Phi/Psi pair of dihedral restraints:     282     168     33  33.434 142.011      265.96       1.000
26 Distance restraints 4 (SDCH-SDCH)  :     446       0      0   0.976   0.976      45.759       1.000
27 Distance restraints 5 (X-Y)        :       0       0      0   0.000   0.000      0.0000       1.000
28 NMR distance restraints 6 (X-Y)    :       0       0      0   0.000   0.000      0.0000       1.000
29 NMR distance restraints 7 (X-Y)    :       0       0      0   0.000   0.000      0.0000       1.000
30 Minimal distance restraints        :       0       0      0   0.000   0.000      0.0000       1.000
31 Non-bonded restraints              :       0       0      0   0.000   0.000      0.0000       1.000
32 Atomic accessibility restraints    :       0       0      0   0.000   0.000      0.0000       1.000
33 Atomic density restraints          :       0       0      0   0.000   0.000      0.0000       1.000
34 Absolute position restraints       :       0       0      0   0.000   0.000      0.0000       1.000
35 Dihedral angle difference restraint:       0       0      0   0.000   0.000      0.0000       1.000
36 GBSA implicit solvent potential    :       0       0      0   0.000   0.000      0.0000       1.000
37 EM density fitting potential       :       0       0      0   0.000   0.000      0.0000       1.000
38 SAXS restraints                    :       0       0      0   0.000   0.000      0.0000       1.000
39 Symmetry restraints                :       0       0      0   0.000   0.000      0.0000       1.000


# Heavy relative violation of each residue is written to: hoxb13.V99990003
# The profile is NOT normalized by the number of restraints.
# The profiles are smoothed over a window of residues:    1
# The sum of all numbers in the file:   53296.8789


List of the violated restraints:
   A restraint is violated when the relative difference
   from the best value (RVIOL) is larger than CUTOFF.

   ICSR   ... index of a restraint in the current set.
   RESNO  ... residue numbers of the first two atoms.
   ATM    ... IUPAC atom names of the first two atoms.
   FEAT   ... the value of the feature in the model.
   restr  ... the mean of the basis restraint with the smallest
              difference from the model (local minimum).
   viol   ... difference from the local minimum.
   rviol  ... relative difference from the local minimum.
   RESTR  ... the best value (global minimum).
   VIOL   ... difference from the best value.
   RVIOL  ... relative difference from the best value.


-------------------------------------------------------------------------------------------------

Feature  9                           : Distance restraints 1 (CA-CA)           
List of the RVIOL violations larger than   :       4.5000

    #   ICSR  RESNO1/2 ATM1/2   INDATM1/2    FEAT   restr    viol   rviol   RESTR    VIOL   RVIOL
    1   8762   1M  58E CA  CA      2  399   25.73   11.95   13.78    4.77   11.95   13.78    4.77
    2   8763   1M 216G CA  CA      2 1589   39.35   11.12   28.24   10.03   11.12   28.24   10.03
    3   8767  35S 216G CA  CA    239 1589   31.62   10.57   21.06    7.22   10.57   21.06    7.22
    4   8771  36H 216G CA  CA    245 1589   28.33    9.28   19.05    6.57    9.28   19.05    6.57
    5   8775  43M 216G CA  CA    294 1589   23.38    8.47   14.91    5.21    8.47   14.91    5.21

-------------------------------------------------------------------------------------------------

Feature 10                           : Distance restraints 2 (N-O)             
List of the RVIOL violations larger than   :       4.5000

    #   ICSR  RESNO1/2 ATM1/2   INDATM1/2    FEAT   restr    viol   rviol   RESTR    VIOL   RVIOL
    1   9576  51L   1M N   O     352    8   22.98    9.61   13.36    4.56    9.61   13.36    4.56
    2   9582  58E   1M N   O     398    8   24.93   10.94   14.00    4.68   10.94   14.00    4.68
    3   9589 216G  35S N   O    1588  243   31.53    8.42   23.11    7.71    8.42   23.11    7.71
    4   9590 216G  36H N   O    1588  253   29.75    8.71   21.04    6.92    8.71   21.04    6.92
    5   9591 216G  43M N   O    1588  300   23.21    6.24   16.97    5.76    6.24   16.97    5.76
    6   9592 216G  51L N   O    1588  359   20.19    4.33   15.86    5.57    4.33   15.86    5.57
    7   9593 216G  58E N   O    1588  406   16.06    2.22   13.84    4.95    2.22   13.84    4.95
    8   9595 217R  35S N   O    1592  243   28.79   10.66   18.12    6.46   10.66   18.12    6.46

-------------------------------------------------------------------------------------------------

Feature 25                           : Phi/Psi pair of dihedral restraints     
List of the RVIOL violations larger than   :       6.5000

    #   ICSR  RESNO1/2 ATM1/2   INDATM1/2    FEAT   restr    viol   rviol   RESTR    VIOL   RVIOL
    1   7670   1M   2E C   N       7    9 -142.15 -117.80   39.14    1.35  -63.60  171.31   27.22
    1          2E   2E N   CA      9   10  167.45  136.80                  -40.30
    2   7672   3P   4G C   N      23   25  -97.01  -80.20   28.97    0.74   82.20 -112.43   19.06
    2          4G   4G N   CA     25   26 -162.30  174.10                    8.50
    3   7673   4G   5N C   N      27   29 -130.16 -119.90   31.34    1.17  -63.20  166.36   24.59
    3          5N   5N N   CA     29   30  166.61  137.00                  -41.10
    4   7674   5N   6Y C   N      35   37 -126.57 -124.30   13.61    0.63  -63.50  179.24   31.61
    4          6Y   6Y N   CA     37   38  148.82  135.40                  -43.40
    5   7675   6Y   7A C   N      47   49 -141.17 -134.00   12.11    0.43  -62.50 -179.59   33.78
    5          7A   7A N   CA     49   50  156.75  147.00                  -40.90
    6   7676   7A   8T C   N      52   54 -123.19 -124.80    3.30    0.19  -63.20 -178.29   27.28
    6          8T   8T N   CA     54   55  146.38  143.50                  -42.10
    7   7677   8T   9L C   N      59   61 -124.62 -108.50   26.91    1.25  -63.50  175.72   28.18
    7          9L   9L N   CA     61   62  154.05  132.50                  -41.20
    8   7678   9L  10D C   N      67   69 -101.26  -96.50    7.41    0.30  -63.30  153.29   16.98
    8         10D  10D N   CA     69   70  108.52  114.20                  -40.00
    9   7679  10D  11G C   N      75   77   87.78   78.70   36.97    0.70   82.20  149.66    7.55
    9         11G  11G N   CA     77   78  158.06 -166.10                    8.50
   10   7680  11G  12A C   N      79   81 -155.01 -134.00   23.64    0.54  -62.50 -174.07   35.41
   10         12A  12A N   CA     81   82  157.83  147.00                  -40.90
   11   7681  12A  13K C   N      84   86 -113.28 -118.00   12.63    0.53  -62.90  175.58   20.62
   11         13K  13K N   CA     86   87  127.39  139.10                  -40.80
   12   7682  13K  14D C   N      93   95 -121.55  -96.50   31.54    1.31  -63.30 -177.12   19.82
   12         14D  14D N   CA     95   96  133.36  114.20                  -40.00
   13   7684  15I  16E C   N     109  111 -149.41 -117.80   40.64    1.24  -63.60  179.22   28.66
   13         16E  16E N   CA    111  112  162.35  136.80                  -40.30
   14   7685  16E  17G C   N     118  120  176.98 -167.20   15.83    0.29   82.20 -168.25   13.54
   14         17G  17G N   CA    120  121  175.19  174.60                    8.50
   15   7686  17G  18L C   N     122  124  -89.34 -108.50   19.88    0.89  -63.50  170.38   22.31
   15         18L  18L N   CA    124  125  127.20  132.50                  -41.20
   16   7687  18L  19L C   N     130  132 -120.49 -108.50   41.73    2.11  -63.50  157.04   25.33
   16         19L  19L N   CA    132  133  172.47  132.50                  -41.20
   17   7688  19L  20G C   N     138  140  -84.39  -80.20   22.45    0.68   82.20 -120.29   18.32
   17         20G  20G N   CA    140  141 -163.85  174.10                    8.50
   18   7689  20G  21A C   N     142  144  -64.47  -68.20   10.07    0.93  -62.50  164.46   27.05
   18         21A  21A N   CA    144  145  154.65  145.30                  -40.90
   19   7690  21A  22G C   N     147  149   84.93   78.70   11.51    0.56   82.20  164.94    7.87
   19         22G  22G N   CA    149  150 -156.41 -166.10                    8.50
   20   7692  23G  24G C   N     155  157 -175.75 -167.20   67.99    2.75   82.20  141.93   10.92
   20         24G  24G N   CA    157  158  107.15  174.60                    8.50
   21   7694  25R  26N C   N     170  172 -170.66 -119.90   62.94    1.84  -63.20 -179.77   28.36
   21         26N  26N N   CA    172  173  174.21  137.00                  -41.10
   22   7695  26N  27L C   N     178  180 -117.92 -108.50   31.35    1.58  -63.50  165.59   26.36
   22         27L  27L N   CA    180  181  162.40  132.50                  -41.20
   23   7697  28V  29A C   N     193  195 -139.18 -134.00   14.30    0.66  -62.50  176.32   33.00
   23         29A  29A N   CA    195  196  160.33  147.00                  -40.90
   24   7698  29A  30H C   N     198  200 -127.20 -125.60   26.68    0.98  -63.20  165.17   24.83
   24         30H  30H N   CA    200  201  165.43  138.80                  -42.30
   25   7699  30H  31S C   N     208  210 -132.21 -136.60    8.69    0.49  -64.10  179.70   17.85
   25         31S  31S N   CA    210  211  158.70  151.20                  -35.00
   26   7701  32P  33L C   N     221  223 -126.02 -108.50   29.89    1.39  -63.50  173.71   27.99
   26         33L  33L N   CA    223  224  156.72  132.50                  -41.20
   27   7702  33L  34T C   N     229  231 -128.89 -124.80   17.19    0.62  -63.20  170.84   26.23
   27         34T  34T N   CA    231  232  160.19  143.50                  -42.10
   28   7706  37P  38A C   N     259  261  176.94 -134.00   59.68    1.48  -62.50 -176.66   36.28
   28         38A  38A N   CA    261  262 -179.02  147.00                  -40.90
   29   7709  40P  41T C   N     276  278 -109.74 -124.80   17.69    0.66  -63.20 -177.64   20.65
   29         41T  41T N   CA    278  279  134.22  143.50                  -42.10
   30   7710  41T  42L C   N     283  285 -128.12 -108.50   20.10    0.91  -63.50 -170.57   23.51
   30         42L  42L N   CA    285  286  136.87  132.50                  -41.20
   31   7711  42L  43M C   N     291  293  179.38 -125.60  101.29    3.47  -73.00  135.64    8.80
   31         43M  43M N   CA    293  294 -134.45  140.50                  143.00
   32   7713  44P  45A C   N     306  308  -50.90  -68.20   19.79    1.92  -62.50  164.61   26.43
   32         45A  45A N   CA    308  309  154.90  145.30                  -40.90
   33   7715  46V  47N C   N     318  320  -98.54 -119.90   21.81    0.79  -63.20  177.21   20.40
   33         47N  47N N   CA    320  321  132.55  137.00                  -41.10
   34   7716  47N  48Y C   N     326  328 -115.03  -98.40   76.36    7.88  -63.50  110.08   15.35
   34         48Y  48Y N   CA    328  329   53.87  128.40                  -43.40
   35   7717  48Y  49A C   N     338  340  174.47 -134.00   76.99    2.46  -62.50  168.35   33.77
   35         49A  49A N   CA    340  341 -155.80  147.00                  -40.90
   36   7719  50P  51L C   N     350  352  162.78 -108.50  151.45    7.04  -70.70  170.07   11.08
   36         51L  51L N   CA    352  353 -104.76  132.50                  141.60
   37   7720  51L  52D C   N     358  360 -108.73  -63.30   84.66   13.34  -63.30   84.66   13.34
   37         52D  52D N   CA    360  361 -111.43  -40.00                  -40.00
   38   7721  52D  53L C   N     366  368 -114.35 -108.50   66.11    3.51  -63.50  130.74   21.30
   38         53L  53L N   CA    368  369 -161.65  132.50                  -41.20
   39   7724  55G  56S C   N     385  387 -151.99 -136.60   18.91    1.02  -64.10 -163.98   12.49
   39         56S  56S N   CA    387  388  140.21  151.20                  -35.00
   40   7725  56S  57A C   N     391  393  167.68 -134.00   58.96    1.64  -62.50 -151.28   40.98
   40         57A  57A N   CA    393  394  155.67  147.00                  -40.90
   41   7726  57A  58E C   N     396  398   33.71   54.60   29.17    1.81  -63.60  141.74   23.93
   41         58E  58E N   CA    398  399   62.76   42.40                  -40.30
   42   7727  58E  59P C   N     405  407  -61.54  -58.70   11.10    0.71  -64.50  167.00   12.31
   42         59P  59P N   CA    407  408  -19.77  -30.50                  147.20
   43   7729  60P  61K C   N     419  421 -132.21 -118.00   29.83    1.55  -62.90  168.58   19.40
   43         61K  61K N   CA    421  422  112.88  139.10                  -40.80
   44   7730  61K  62Q C   N     428  430   65.03  -73.00  138.66   10.14  -63.80 -150.04   26.96
   44         62Q  62Q N   CA    430  431  153.91  140.70                  -40.30
   45   7732  63C  64H C   N     443  445 -113.82 -125.60   13.90    0.61  -63.20  178.84   25.67
   45         64H  64H N   CA    445  446  146.18  138.80                  -42.30
   46   7736  67P  68G C   N     473  475 -153.90 -167.20   20.01    0.48   82.20 -164.57   14.66
   46         68G  68G N   CA    475  476  159.64  174.60                    8.50
   47   7739  70P  71Q C   N     491  493 -119.11 -121.10   17.10    0.84  -63.80  172.15   28.25
   47         71Q  71Q N   CA    493  494  156.68  139.70                  -40.30
   48   7740  71Q  72G C   N     500  502  -74.10  -80.20   15.22    0.36   82.20 -142.21    6.93
   48         72G  72G N   CA    502  503  160.16  174.10                    8.50
   49   7741  72G  73T C   N     504  506 -116.15 -124.80    8.65    0.46  -63.20 -177.70   26.90
   49         73T  73T N   CA    506  507  143.46  143.50                  -42.10
   50   7742  73T  74S C   N     511  513  -74.48  -72.40    9.18    0.47  -64.10  163.98   12.53
   50         74S  74S N   CA    513  514  161.34  152.40                  -35.00
   51   7744  75P  76A C   N     524  526  -72.63  -68.20    8.83    0.57  -62.50  166.48   27.79
   51         76A  76A N   CA    526  527  152.93  145.30                  -40.90
   52   7748  79P  80Y C   N     550  552 -115.39 -124.30   15.11    0.61  -63.50  174.50   25.27
   52         80Y  80Y N   CA    552  553  123.20  135.40                  -43.40
   53   7749  80Y  81G C   N     562  564  -86.76  -80.20    7.00    0.37   82.20 -121.70    7.48
   53         81G  81G N   CA    564  565  176.55  174.10                    8.50
   54   7750  81G  82Y C   N     566  568 -124.67 -124.30    7.05    0.36  -63.50 -175.42   32.37
   54         82Y  82Y N   CA    568  569  142.45  135.40                  -43.40
   55   7751  82Y  83F C   N     578  580 -119.10 -124.20    8.21    0.46  -63.20  175.13   28.03
   55         83F  83F N   CA    580  581  149.73  143.30                  -44.30
   56   7752  83F  84G C   N     589  591 -178.82 -167.20   12.55    0.36   82.20 -170.71   13.56
   56         84G  84G N   CA    591  592  169.86  174.60                    8.50
   57   7753  84G  85G C   N     593  595  160.92 -167.20   32.67    0.49   82.20 -169.69   12.87
   57         85G  85G N   CA    595  596 -178.23  174.60                    8.50
   58   7754  85G  86G C   N     597  599 -155.79 -167.20   15.96    0.35   82.20 -162.79   14.71
   58         86G  86G N   CA    599  600  163.44  174.60                    8.50
   59   7755  86G  87Y C   N     601  603 -120.23 -124.30    6.97    0.28  -63.50 -177.80   26.28
   59         87Y  87Y N   CA    603  604  129.74  135.40                  -43.40
   60   7756  87Y  88Y C   N     613  615 -125.59 -124.30    2.11    0.16  -63.50 -172.29   26.94
   60         88Y  88Y N   CA    615  616  133.74  135.40                  -43.40
   61   7757  88Y  89S C   N     625  627 -145.47 -136.60   10.02    0.31  -64.10 -172.31   19.42
   61         89S  89S N   CA    627  628  155.86  151.20                  -35.00
   62   7759  90C  91R C   N     637  639 -128.43 -125.20    6.13    0.34  -63.00 -171.78   21.88
   62         91R  91R N   CA    639  640  135.39  140.60                  -41.10
   63   7761  92V  93S C   N     655  657 -148.07 -136.60   11.70    0.52  -64.10 -164.92   20.14
   63         93S  93S N   CA    657  658  148.92  151.20                  -35.00
   64   7762  93S  94R C   N     661  663 -146.69 -125.20   22.75    0.74  -63.00 -169.76   31.40
   64         94R  94R N   CA    663  664  148.06  140.60                  -41.10
   65   7763  94R  95S C   N     672  674 -147.63 -136.60   11.06    0.42  -64.10 -167.89   19.90
   65         95S  95S N   CA    674  675  152.00  151.20                  -35.00
   66   7764  95S  96S C   N     678  680 -144.55 -136.60    9.14    0.48  -64.10 -164.37   19.91
   66         96S  96S N   CA    680  681  146.68  151.20                  -35.00
   67   7765  96S  97L C   N     684  686 -131.45 -108.50   24.01    1.08  -63.50 -168.33   30.82
   67         97L  97L N   CA    686  687  139.58  132.50                  -41.20
   68   7766  97L  98K C   N     692  694 -124.99 -118.00   12.18    0.63  -62.90 -179.08   21.00
   68         98K  98K N   CA    694  695  129.13  139.10                  -40.80
   69   7769 100C 101A C   N     714  716 -147.63 -134.00   13.69    0.41  -62.50 -169.13   35.84
   69        101A 101A N   CA    716  717  148.27  147.00                  -40.90
   70   7770 101A 102Q C   N     719  721 -149.10 -121.10   29.67    0.95  -63.80 -169.63   32.43
   70        102Q 102Q N   CA    721  722  149.51  139.70                  -40.30
   71   7771 102Q 103A C   N     728  730 -144.50 -134.00   11.02    0.26  -62.50 -172.37   35.14
   71        103A 103A N   CA    730  731  150.34  147.00                  -40.90
   72   7772 103A 104A C   N     733  735 -149.01 -134.00   16.05    0.37  -62.50 -172.45   35.36
   72        104A 104A N   CA    735  736  152.69  147.00                  -40.90
   73   7773 104A 105T C   N     738  740 -129.86 -124.80    5.18    0.24  -63.20 -174.33   28.21
   73        105T 105T N   CA    740  741  144.61  143.50                  -42.10
   74   7774 105T 106L C   N     745  747 -125.67 -108.50   19.07    0.84  -63.50 -171.44   30.03
   74        106L 106L N   CA    747  748  140.79  132.50                  -41.20
   75   7775 106L 107A C   N     753  755 -136.34 -134.00    2.34    0.08  -62.50 -172.66   34.66
   75        107A 107A N   CA    755  756  146.93  147.00                  -40.90
   76   7776 107A 108A C   N     758  760 -142.36 -134.00    8.95    0.21  -62.50 -173.16   34.90
   76        108A 108A N   CA    760  761  150.19  147.00                  -40.90
   77   7777 108A 109Y C   N     763  765 -122.80 -124.30    9.82    0.46  -63.50  179.19   25.72
   77        109Y 109Y N   CA    765  766  125.69  135.40                  -43.40
   78   7779 110P 111A C   N     782  784 -140.61 -134.00    7.37    0.17  -62.50 -173.97   34.67
   78        111A 111A N   CA    784  785  150.26  147.00                  -40.90
   79   7780 111A 112E C   N     787  789 -127.39 -117.80   10.36    0.31  -63.60 -170.00   28.94
   79        112E 112E N   CA    789  790  140.73  136.80                  -40.30
   80   7781 112E 113T C   N     796  798 -126.99 -124.80    4.87    0.27  -63.20 -170.21   28.56
   80        113T 113T N   CA    798  799  139.15  143.50                  -42.10
   81   7783 114P 115T C   N     810  812 -125.61 -124.80    1.72    0.10  -63.20 -173.34   28.07
   81        115T 115T N   CA    812  813  141.98  143.50                  -42.10
   82   7784 115T 116A C   N     817  819 -154.26 -134.00   23.33    0.54  -62.50 -175.08   35.20
   82        116A 116A N   CA    819  820  158.56  147.00                  -40.90
   83   7785 116A 117G C   N     822  824  173.60 -167.20   29.19    1.12   82.20  170.65   12.29
   83        117G 117G N   CA    824  825  152.62  174.60                    8.50
   84   7786 117G 118E C   N     826  828 -138.71 -117.80   25.09    0.74  -63.60 -175.03   28.88
   84        118E 118E N   CA    828  829  150.67  136.80                  -40.30
   85   7787 118E 119E C   N     835  837 -119.41 -117.80    1.73    0.05  -63.60 -173.71   22.28
   85        119E 119E N   CA    837  838  137.44  136.80                  -40.30
   86   7788 119E 120Y C   N     844  846 -122.60 -124.30    7.78    0.35  -63.50 -178.88   26.03
   86        120Y 120Y N   CA    846  847  127.80  135.40                  -43.40
   87   7790 121P 122S C   N     863  865 -141.60 -136.60    7.86    0.27  -64.10 -175.23   18.92
   87        122S 122S N   CA    865  866  157.26  151.20                  -35.00
   88   7791 122S 123R C   N     869  871 -119.57 -125.20    9.70    0.32  -63.00 -177.23   21.50
   88        123R 123R N   CA    871  872  132.70  140.60                  -41.10
   89   7793 124P 125T C   N     887  889 -127.95 -124.80    3.99    0.14  -63.20 -176.26   27.84
   89        125T 125T N   CA    889  890  145.95  143.50                  -42.10
   90   7794 125T 126E C   N     894  896 -127.22 -117.80    9.59    0.31  -63.60 -170.09   22.50
   90        126E 126E N   CA    896  897  138.64  136.80                  -40.30
   91   7795 126E 127F C   N     903  905 -133.40 -124.20    9.72    0.29  -63.20 -176.76   30.04
   91        127F 127F N   CA    905  906  146.44  143.30                  -44.30
   92   7796 127F 128A C   N     914  916 -144.23 -134.00   10.58    0.26  -62.50 -171.89   35.21
   92        128A 128A N   CA    916  917  149.68  147.00                  -40.90
   93   7797 128A 129F C   N     919  921 -131.86 -124.20    7.87    0.26  -63.20 -176.08   30.04
   93        129F 129F N   CA    921  922  145.07  143.30                  -44.30
   94   7798 129F 130Y C   N     930  932 -121.62 -124.30   16.30    0.75  -63.50  172.79   24.77
   94        130Y 130Y N   CA    932  933  119.32  135.40                  -43.40
   95   7800 131P 132G C   N     949  951 -161.85 -167.20   27.78    1.01   82.20 -179.12   13.60
   95        132G 132G N   CA    951  952  147.34  174.60                    8.50
   96   7801 132G 133Y C   N     953  955 -126.04 -124.30    5.19    0.35  -63.50 -175.18   26.48
   96        133Y 133Y N   CA    955  956  130.51  135.40                  -43.40
   97   7803 134P 135G C   N     972  974 -173.41 -167.20   19.31    0.79   82.20 -179.04   13.27
   97        135G 135G N   CA    974  975  156.32  174.60                    8.50
   98   7804 135G 136T C   N     976  978 -131.59 -124.80    9.46    0.31  -63.20 -178.78   27.74
   98        136T 136T N   CA    978  979  150.08  143.50                  -42.10
   99   7805 136T 137Y C   N     983  985 -133.32 -124.30   15.05    0.61  -63.50 -177.01   32.51
   99        137Y 137Y N   CA    985  986  147.45  135.40                  -43.40
  100   7806 137Y 138Q C   N     995  997 -113.69 -121.10   19.34    0.77  -63.80  169.64   22.65
  100        138Q 138Q N   CA    997  998  121.83  139.70                  -40.30
  101   7807 138Q 139P C   N    1004 1006  -52.64  -58.70   15.47    0.91  -64.50  168.49   13.21
  101        139P 139P N   CA   1006 1007  -44.73  -30.50                  147.20
  102   7808 139P 140M C   N    1011 1013   66.32  -73.00  139.37   10.61  -63.40 -143.97   26.89
  102        140M 140M N   CA   1013 1014  146.74  143.00                  -40.50
  103   7809 140M 141A C   N    1019 1021 -153.43 -134.00   22.07    0.51  -62.50 -174.55   35.25
  103        141A 141A N   CA   1021 1022  157.47  147.00                  -40.90
  104   7810 141A 142S C   N    1024 1026 -141.36 -136.60    5.49    0.17  -64.10 -172.30   19.11
  104        142S 142S N   CA   1026 1027  153.93  151.20                  -35.00
  105   7811 142S 143Y C   N    1030 1032 -128.97 -124.30    4.82    0.32  -63.50 -168.47   33.68
  105        143Y 143Y N   CA   1032 1033  136.61  135.40                  -43.40
  106   7812 143Y 144L C   N    1042 1044 -130.18 -108.50   22.14    1.01  -63.50 -169.72   23.58
  106        144L 144L N   CA   1044 1045  137.01  132.50                  -41.20
  107   7813 144L 145D C   N    1050 1052 -130.02  -96.50   34.94    1.44  -63.30  177.08   18.95
  107        145D 145D N   CA   1052 1053  124.04  114.20                  -40.00
  108   7815 146V 147S C   N    1065 1067 -151.01 -136.60   14.42    0.59  -64.10 -165.16   20.34
  108        147S 147S N   CA   1067 1068  150.61  151.20                  -35.00
  109   7818 149V 150Q C   N    1085 1087 -154.10 -121.10   35.49    1.12  -63.80 -170.19   32.57
  109        150Q 150Q N   CA   1087 1088  152.75  139.70                  -40.30
  110   7819 150Q 151T C   N    1094 1096 -130.22 -124.80    5.50    0.31  -63.20 -172.28   28.50
  110        151T 151T N   CA   1096 1097  142.55  143.50                  -42.10
  111   7820 151T 152L C   N    1101 1103 -136.33 -108.50   35.61    1.58  -63.50  179.51   29.43
  111        152L 152L N   CA   1103 1104  154.72  132.50                  -41.20
  112   7821 152L 153G C   N    1109 1111  177.50 -167.20   30.62    1.24   82.20  169.00   12.33
  112        153G 153G N   CA   1111 1112  148.07  174.60                    8.50
  113   7822 153G 154A C   N    1113 1115 -148.86 -134.00   14.89    0.53  -62.50 -166.55   36.33
  113        154A 154A N   CA   1115 1116  145.99  147.00                  -40.90
  114   7824 155P 156G C   N    1125 1127 -152.48 -167.20   31.66    0.96   82.20 -173.54   14.16
  114        156G 156G N   CA   1127 1128  146.57  174.60                    8.50
  115   7825 156G 157E C   N    1129 1131 -134.87 -117.80   18.06    0.55  -63.60 -169.19   29.46
  115        157E 157E N   CA   1131 1132  142.70  136.80                  -40.30
  116   7827 158P 159R C   N    1145 1147 -136.66 -125.20   15.84    0.48  -63.00 -177.15   29.74
  116        159R 159R N   CA   1147 1148  151.54  140.60                  -41.10
  117   7828 159R 160H C   N    1156 1158 -128.19 -125.60    3.37    0.15  -63.20 -169.61   20.65
  117        160H 160H N   CA   1158 1159  136.65  138.80                  -42.30
  118   7829 160H 161D C   N    1166 1168 -125.89  -96.50   44.68    1.87  -63.30 -176.84   26.66
  118        161D 161D N   CA   1168 1169  147.86  114.20                  -40.00
  119   7830 161D 162S C   N    1174 1176 -129.64 -136.60    9.19    0.29  -64.10 -168.63   18.48
  119        162S 162S N   CA   1176 1177  145.20  151.20                  -35.00
  120   7831 162S 163L C   N    1180 1182 -130.46 -108.50   22.24    1.02  -63.50 -170.54   23.46
  120        163L 163L N   CA   1182 1183  136.03  132.50                  -41.20
  121   7832 163L 164L C   N    1188 1190 -117.05 -108.50   10.92    0.60  -63.50  175.30   21.92
  121        164L 164L N   CA   1190 1191  125.72  132.50                  -41.20
  122   7835 166V 167D C   N    1210 1212 -138.24  -96.50   44.78    1.85  -63.30 -173.83   19.84
  122        167D 167D N   CA   1212 1213  130.43  114.20                  -40.00
  123   7836 167D 168S C   N    1218 1220 -129.21 -136.60   14.52    0.55  -64.10 -174.50   11.45
  123        168S 168S N   CA   1220 1221  138.69  151.20                  -35.00
  124   7837 168S 169Y C   N    1224 1226 -135.97 -124.30   13.95    0.73  -63.50 -171.91   33.45
  124        169Y 169Y N   CA   1226 1227  143.03  135.40                  -43.40
  125   7838 169Y 170Q C   N    1236 1238 -150.03 -121.10   30.93    0.98  -63.80 -170.24   32.38
  125        170Q 170Q N   CA   1238 1239  150.66  139.70                  -40.30
  126   7839 170Q 171S C   N    1245 1247 -154.86 -136.60   21.00    0.64  -64.10 -173.07   20.07
  126        171S 171S N   CA   1247 1248  161.58  151.20                  -35.00
  127   7840 171S 172W C   N    1251 1253 -139.51 -124.90   16.25    0.55  -63.00 -177.87   27.92
  127        172W 172W N   CA   1253 1254  150.52  143.40                  -44.20
  128   7841 172W 173A C   N    1265 1267 -142.39 -134.00    8.74    0.38  -62.50 -168.05   35.74
  128        173A 173A N   CA   1267 1268  144.57  147.00                  -40.90
  129   7842 173A 174L C   N    1270 1272 -144.98 -108.50   36.59    1.71  -63.50 -165.55   23.88
  129        174L 174L N   CA   1272 1273  135.35  132.50                  -41.20
  130   7843 174L 175A C   N    1278 1280 -153.19 -134.00   23.45    0.58  -62.50 -177.28   34.78
  130        175A 175A N   CA   1280 1281  160.48  147.00                  -40.90
  131   7844 175A 176G C   N    1283 1285  157.10 -167.20   37.06    0.97   82.20  173.17   11.83
  131        176G 176G N   CA   1285 1286  164.64  174.60                    8.50
  132   7845 176G 177G C   N    1287 1289  150.70 -167.20   46.96    1.45   82.20  160.63   10.94
  132        177G 177G N   CA   1289 1290  153.80  174.60                    8.50
  133   7846 177G 178W C   N    1291 1293 -140.65 -124.90   19.92    1.12  -63.00 -168.19   21.07
  133        178W 178W N   CA   1293 1294  131.20  143.40                  -44.20
  134   7847 178W 179N C   N    1305 1307 -163.79 -119.90   44.10    1.72  -63.20 -155.84   31.14
  134        179N 179N N   CA   1307 1308  141.25  137.00                  -41.10
  135   7848 179N 180S C   N    1313 1315 -166.83 -136.60   31.07    1.42  -64.10 -153.60   13.56
  135        180S 180S N   CA   1315 1316  144.02  151.20                  -35.00
  136   7849 180S 181Q C   N    1319 1321  179.20 -121.10   60.23    2.11  -63.80 -151.94   36.47
  136        181Q 181Q N   CA   1321 1322  147.65  139.70                  -40.30
  137   7850 181Q 182M C   N    1328 1330 -166.44 -125.60   43.09    1.39  -63.40 -165.23   36.99
  137        182M 182M N   CA   1330 1331  154.22  140.50                  -40.50
  138   7853 184C 185Q C   N    1348 1350 -169.56 -121.10   54.56    1.69  -63.80 -172.41   32.89
  138        185Q 185Q N   CA   1350 1351  164.77  139.70                  -40.30
  139   7854 185Q 186G C   N    1357 1359 -177.26 -167.20   15.10    0.58   82.20 -175.39   13.35
  139        186G 186G N   CA   1359 1360  163.33  174.60                    8.50
  140   7855 186G 187E C   N    1361 1363 -151.85 -117.80   45.88    1.43  -63.60  175.88   28.32
  140        187E 187E N   CA   1363 1364  167.56  136.80                  -40.30
  141   7856 187E 188Q C   N    1370 1372 -141.21 -121.10   34.59    1.22  -63.80  170.45   29.08
  141        188Q 188Q N   CA   1372 1373  167.84  139.70                  -40.30
  142   7857 188Q 189N C   N    1379 1381 -132.37 -119.90   17.67    0.52  -63.20 -177.03   26.80
  142        189N 189N N   CA   1381 1382  149.51  137.00                  -41.10
  143   7860 191P 192G C   N    1401 1403 -127.87 -167.20   45.83    0.76   82.20 -153.11   15.93
  143        192G 192G N   CA   1403 1404  151.07  174.60                    8.50
  144   7862 193P 194F C   N    1412 1414 -131.30 -124.20   27.81    1.12  -63.20  160.65   26.71
  144        194F 194F N   CA   1414 1415  170.19  143.30                  -44.30
  145   7863 194F 195W C   N    1423 1425 -128.41 -124.90   21.17    0.94  -63.00  165.04   25.03
  145        195W 195W N   CA   1425 1426  164.28  143.40                  -44.20
  146   7864 195W 196K C   N    1437 1439 -138.45 -118.00   32.70    1.21  -62.90  172.05   26.86
  146        196K 196K N   CA   1439 1440  164.62  139.10                  -40.80
  147   7865 196K 197A C   N    1446 1448 -156.52 -134.00   30.38    0.86  -62.50  178.49   34.25
  147        197A 197A N   CA   1448 1449  167.39  147.00                  -40.90
  148   7866 197A 198A C   N    1451 1453 -156.17 -134.00   30.64    0.90  -62.50  177.66   34.10
  148        198A 198A N   CA   1453 1454  168.15  147.00                  -40.90
  149   7867 198A 199F C   N    1456 1458 -144.28 -124.20   35.18    1.07  -63.20  164.82   28.02
  149        199F 199F N   CA   1458 1459  172.20  143.30                  -44.30
  150   7868 199F 200A C   N    1467 1469 -145.10 -134.00   18.93    0.68  -62.50  177.20   33.46
  150        200A 200A N   CA   1469 1470  162.33  147.00                  -40.90
  151   7869 200A 201D C   N    1472 1474 -134.27  -70.90   68.48    4.07  -63.30  160.31   24.36
  151        201D 201D N   CA   1474 1475  176.26  150.30                  -40.00
  152   7870 201D 202S C   N    1480 1482 -144.14 -136.60   33.68    1.53  -64.10  162.11   17.51
  152        202S 202S N   CA   1482 1483 -175.98  151.20                  -35.00
  153   7871 202S 203S C   N    1486 1488 -146.25 -136.60   39.05    1.76  -64.10  158.85   17.43
  153        203S 203S N   CA   1488 1489 -170.96  151.20                  -35.00
  154   7872 203S 204G C   N    1492 1494 -149.54 -167.20   19.20    0.57   82.20 -144.13   15.95
  154        204G 204G N   CA   1494 1495 -177.87  174.60                    8.50
  155   7873 204G 205Q C   N    1496 1498 -125.25 -121.10   33.18    1.51  -63.80  159.40   26.68
  155        205Q 205Q N   CA   1498 1499  172.62  139.70                  -40.30
  156   7874 205Q 206H C   N    1505 1507 -129.67 -125.60   12.67    0.40  -63.20  179.66   26.81
  156        206H 206H N   CA   1507 1508  150.79  138.80                  -42.30
  157   7877 208P 209D C   N    1529 1531 -139.63  -96.50   56.48    2.36  -63.30 -174.25   27.86
  157        209D 209D N   CA   1531 1532  150.66  114.20                  -40.00
  158   7878 209D 210A C   N    1537 1539 -160.13 -134.00   35.96    1.05  -62.50  176.81   34.15
  158        210A 210A N   CA   1539 1540  171.69  147.00                  -40.90
  159   7881 212A 213F C   N    1553 1555  118.33 -124.20  118.39    5.05  -63.20 -111.55   28.80
  159        213F 213F N   CA   1555 1556  128.54  143.30                  -44.30
  160   7882 213F 214R C   N    1564 1566  175.42 -125.20   61.58    2.07  -63.00 -157.45   35.29
  160        214R 214R N   CA   1566 1567  156.90  140.60                  -41.10
  161   7883 214R 215R C   N    1575 1577  153.24 -125.20  100.43    2.96  -63.00 -172.93   33.86
  161        215R 215R N   CA   1577 1578 -160.80  140.60                  -41.10
  162   7884 215R 216G C   N    1586 1588  118.17   82.20   36.25    2.25  -62.40 -174.96   30.92
  162        216G 216G N   CA   1588 1589    3.99    8.50                  -41.20
  163   7885 216G 217R C   N    1590 1592 -129.87 -125.20   39.26    1.99   57.30 -175.84   22.92
  163        217R 217R N   CA   1592 1593  101.62  140.60                   38.00
  164   7906 237A 238N C   N    1772 1774 -147.14 -119.90   85.60    3.21  -63.20  131.14   20.88
  164        238N 238N N   CA   1774 1775 -141.85  137.00                  -41.10
  165   7924 255L 256S C   N    1917 1919 -140.14  -64.10   95.17    8.66  -64.10   95.17    8.66
  165        256S 256S N   CA   1919 1920   22.22  -35.00                  -35.00
  166   7948 279K 280N C   N    2127 2129  178.84 -119.90   69.37    2.12  -63.20 -169.66   30.14
  166        280N 280N N   CA   2129 2130  169.52  137.00                  -41.10
  167   7950 281S 282A C   N    2141 2143 -113.35 -134.00   20.78    0.61   55.40 -160.45   14.13
  167        282A 282A N   CA   2143 2144  144.72  147.00                   38.20
  168   7951 282A 283T C   N    2146 2148 -120.64 -124.80   10.24    0.56  -63.20  174.76   26.22
  168        283T 283T N   CA   2148 2149  152.85  143.50                  -42.10


report______> Distribution of short non-bonded contacts:


DISTANCE1:  0.00 2.10 2.20 2.30 2.40 2.50 2.60 2.70 2.80 2.90 3.00 3.10 3.20 3.30 3.40
DISTANCE2:  2.10 2.20 2.30 2.40 2.50 2.60 2.70 2.80 2.90 3.00 3.10 3.20 3.30 3.40 3.50
FREQUENCY:     0    0    0    0    1   19   29   92   98  142  134  169  189  185  205


<< end of ENERGY.
>> Model assessment by DOPE potential
iatmcls_286W> MODEL atom not classified:  PRO:OXT  PRO


>> ENERGY; Differences between the model's features and restraints:
Number of all residues in MODEL                   :      284
Number of all, selected real atoms                :     2162    2162
Number of all, selected pseudo atoms              :        0       0
Number of all static, selected restraints         :    11981   11981
COVALENT_CYS                                      :        F
NONBONDED_SEL_ATOMS                               :        1
Number of non-bonded pairs (excluding 1-2,1-3,1-4):   148673
Dynamic pairs routine                             : 1, NATM x NATM double loop
Atomic shift for contacts update (UPDATE_DYNAMIC) :    0.390
LENNARD_JONES_SWITCH                              :    6.500   7.500
COULOMB_JONES_SWITCH                              :    6.500   7.500
RESIDUE_SPAN_RANGE                                :        1    9999
NLOGN_USE                                         :       15
CONTACT_SHELL                                     :   15.000
DYNAMIC_PAIRS,_SPHERE,_COULOMB,_LENNARD,_MODELLER :        T       F       F       F       T
SPHERE_STDV                                       :    0.050
RADII_FACTOR                                      :    0.820
Current energy                                    :       -9984.4971


<< end of ENERGY.
DOPE score               : -9984.497070
>> Model assessment by GA341 potential

Surface library          : C:\Program Files\Modeller9.17/modlib/surf5.de
Pair library             : C:\Program Files\Modeller9.17/modlib/pair9.de
Chain identifier         : _
% sequence identity      :    80.821999
Sequence length          :          284
Compactness              :     0.006600
Native energy (pair)     :   -51.952626
Native energy (surface)  :     8.775388
Native energy (combined) :     0.691522
Z score (pair)           :    -4.252352
Z score (surface)        :    -2.358178
Z score (combined)       :    -4.481804
GA341 score              :     1.000000


>> ENERGY; Differences between the model's features and restraints:
Number of all residues in MODEL                   :      284
Number of all, selected real atoms                :     2162    2162
Number of all, selected pseudo atoms              :        0       0
Number of all static, selected restraints         :    11981   11981
COVALENT_CYS                                      :        F
NONBONDED_SEL_ATOMS                               :        1
Number of non-bonded pairs (excluding 1-2,1-3,1-4):     3337
Dynamic pairs routine                             : 2, NATM x NATM cell sorting
Atomic shift for contacts update (UPDATE_DYNAMIC) :    0.390
LENNARD_JONES_SWITCH                              :    6.500   7.500
COULOMB_JONES_SWITCH                              :    6.500   7.500
RESIDUE_SPAN_RANGE                                :        0   99999
NLOGN_USE                                         :       15
CONTACT_SHELL                                     :    4.000
DYNAMIC_PAIRS,_SPHERE,_COULOMB,_LENNARD,_MODELLER :        T       T       F       F       F
SPHERE_STDV                                       :    0.050
RADII_FACTOR                                      :    0.820
Current energy                                    :        1817.2831


Summary of the restraint violations: 

   NUM     ... number of restraints.
   NUMVI   ... number of restraints with RVIOL > VIOL_REPORT_CUT[i].
   RVIOL   ... relative difference from the best value.
   NUMVP   ... number of restraints with -Ln(pdf) > VIOL_REPORT_CUT2[i].
   RMS_1   ... RMS(feature, minimally_violated_basis_restraint, NUMB).
   RMS_2   ... RMS(feature, best_value, NUMB).
   MOL.PDF ... scaled contribution to -Ln(Molecular pdf).

 #                     RESTRAINT_GROUP      NUM   NUMVI  NUMVP   RMS_1   RMS_2         MOL.PDF     S_i
------------------------------------------------------------------------------------------------------
 1 Bond length potential              :    2230       0      0   0.004   0.004      10.288       1.000
 2 Bond angle potential               :    3039       0      1   1.917   1.917      209.13       1.000
 3 Stereochemical cosine torsion poten:    1500       0     32  50.774  50.774      602.11       1.000
 4 Stereochemical improper torsion pot:     900       0      0   1.004   1.004      19.913       1.000
 5 Soft-sphere overlap restraints     :    3337       0      0   0.003   0.003      4.0220       1.000
 6 Lennard-Jones 6-12 potential       :       0       0      0   0.000   0.000      0.0000       1.000
 7 Coulomb point-point electrostatic p:       0       0      0   0.000   0.000      0.0000       1.000
 8 H-bonding potential                :       0       0      0   0.000   0.000      0.0000       1.000
 9 Distance restraints 1 (CA-CA)      :     801       6     19   1.944   1.944      157.60       1.000
10 Distance restraints 2 (N-O)        :     902       8     23   2.203   2.203      209.18       1.000
11 Mainchain Phi dihedral restraints  :       0       0      0   0.000   0.000      0.0000       1.000
12 Mainchain Psi dihedral restraints  :       0       0      0   0.000   0.000      0.0000       1.000
13 Mainchain Omega dihedral restraints:     283       0      3   3.421   3.421      39.065       1.000
14 Sidechain Chi_1 dihedral restraints:     225       0      4  83.067  83.067      70.136       1.000
15 Sidechain Chi_2 dihedral restraints:     170       0      4  76.404  76.404      70.432       1.000
16 Sidechain Chi_3 dihedral restraints:      96       0      0  85.660  85.660      51.388       1.000
17 Sidechain Chi_4 dihedral restraints:      32       0      0 101.408 101.408      21.514       1.000
18 Disulfide distance restraints      :       0       0      0   0.000   0.000      0.0000       1.000
19 Disulfide angle restraints         :       0       0      0   0.000   0.000      0.0000       1.000
20 Disulfide dihedral angle restraints:       0       0      0   0.000   0.000      0.0000       1.000
21 Lower bound distance restraints    :       0       0      0   0.000   0.000      0.0000       1.000
22 Upper bound distance restraints    :       0       0      0   0.000   0.000      0.0000       1.000
23 Distance restraints 3 (SDCH-MNCH)  :    1075       0      0   0.632   0.632      57.334       1.000
24 Sidechain Chi_5 dihedral restraints:       0       0      0   0.000   0.000      0.0000       1.000
25 Phi/Psi pair of dihedral restraints:     282     169     24  30.788 141.569      258.67       1.000
26 Distance restraints 4 (SDCH-SDCH)  :     446       0      1   1.033   1.033      36.510       1.000
27 Distance restraints 5 (X-Y)        :       0       0      0   0.000   0.000      0.0000       1.000
28 NMR distance restraints 6 (X-Y)    :       0       0      0   0.000   0.000      0.0000       1.000
29 NMR distance restraints 7 (X-Y)    :       0       0      0   0.000   0.000      0.0000       1.000
30 Minimal distance restraints        :       0       0      0   0.000   0.000      0.0000       1.000
31 Non-bonded restraints              :       0       0      0   0.000   0.000      0.0000       1.000
32 Atomic accessibility restraints    :       0       0      0   0.000   0.000      0.0000       1.000
33 Atomic density restraints          :       0       0      0   0.000   0.000      0.0000       1.000
34 Absolute position restraints       :       0       0      0   0.000   0.000      0.0000       1.000
35 Dihedral angle difference restraint:       0       0      0   0.000   0.000      0.0000       1.000
36 GBSA implicit solvent potential    :       0       0      0   0.000   0.000      0.0000       1.000
37 EM density fitting potential       :       0       0      0   0.000   0.000      0.0000       1.000
38 SAXS restraints                    :       0       0      0   0.000   0.000      0.0000       1.000
39 Symmetry restraints                :       0       0      0   0.000   0.000      0.0000       1.000


# Heavy relative violation of each residue is written to: hoxb13.V99990004
# The profile is NOT normalized by the number of restraints.
# The profiles are smoothed over a window of residues:    1
# The sum of all numbers in the file:   52794.1055


List of the violated restraints:
   A restraint is violated when the relative difference
   from the best value (RVIOL) is larger than CUTOFF.

   ICSR   ... index of a restraint in the current set.
   RESNO  ... residue numbers of the first two atoms.
   ATM    ... IUPAC atom names of the first two atoms.
   FEAT   ... the value of the feature in the model.
   restr  ... the mean of the basis restraint with the smallest
              difference from the model (local minimum).
   viol   ... difference from the local minimum.
   rviol  ... relative difference from the local minimum.
   RESTR  ... the best value (global minimum).
   VIOL   ... difference from the best value.
   RVIOL  ... relative difference from the best value.


-------------------------------------------------------------------------------------------------

Feature  9                           : Distance restraints 1 (CA-CA)           
List of the RVIOL violations larger than   :       4.5000

    #   ICSR  RESNO1/2 ATM1/2   INDATM1/2    FEAT   restr    viol   rviol   RESTR    VIOL   RVIOL
    1   8763   1M 216G CA  CA      2 1589   37.21   11.12   26.10    9.27   11.12   26.10    9.27
    2   8767  35S 216G CA  CA    239 1589   29.40   10.57   18.83    6.45   10.57   18.83    6.45
    3   8771  36H 216G CA  CA    245 1589   25.87    9.28   16.59    5.72    9.28   16.59    5.72
    4   8775  43M 216G CA  CA    294 1589   23.43    8.47   14.95    5.22    8.47   14.95    5.22
    5   8778  51L 216G CA  CA    353 1589   21.02    6.64   14.38    5.17    6.64   14.38    5.17
    6   8781  58E 216G CA  CA    399 1589   15.94    3.81   12.14    4.52    3.81   12.14    4.52

-------------------------------------------------------------------------------------------------

Feature 10                           : Distance restraints 2 (N-O)             
List of the RVIOL violations larger than   :       4.5000

    #   ICSR  RESNO1/2 ATM1/2   INDATM1/2    FEAT   restr    viol   rviol   RESTR    VIOL   RVIOL
    1   9589 216G  35S N   O    1588  243   29.86    8.42   21.43    7.15    8.42   21.43    7.15
    2   9590 216G  36H N   O    1588  253   27.06    8.71   18.35    6.03    8.71   18.35    6.03
    3   9591 216G  43M N   O    1588  300   22.91    6.24   16.67    5.66    6.24   16.67    5.66
    4   9592 216G  51L N   O    1588  359   23.52    4.33   19.19    6.74    4.33   19.19    6.74
    5   9593 216G  58E N   O    1588  406   16.84    2.22   14.62    5.23    2.22   14.62    5.23
    6   9595 217R  35S N   O    1592  243   27.22   10.66   16.55    5.90   10.66   16.55    5.90
    7   9597 217R  51L N   O    1592  359   20.44    7.06   13.38    5.03    7.06   13.38    5.03
    8   9601 218K  51L N   O    1603  359   21.02    9.96   11.07    4.84    9.96   11.07    4.84

-------------------------------------------------------------------------------------------------

Feature 25                           : Phi/Psi pair of dihedral restraints     
List of the RVIOL violations larger than   :       6.5000

    #   ICSR  RESNO1/2 ATM1/2   INDATM1/2    FEAT   restr    viol   rviol   RESTR    VIOL   RVIOL
    1   7670   1M   2E C   N       7    9 -137.01 -117.80   34.22    1.24  -63.60  171.12   26.92
    1          2E   2E N   CA      9   10  165.12  136.80                  -40.30
    2   7672   3P   4G C   N      23   25  -94.76  -80.20   27.44    0.66   82.20 -113.82   18.93
    2          4G   4G N   CA     25   26 -162.64  174.10                    8.50
    3   7673   4G   5N C   N      27   29 -125.30 -119.90   30.19    1.24  -63.20  164.38   24.07
    3          5N   5N N   CA     29   30  166.71  137.00                  -41.10
    4   7674   5N   6Y C   N      35   37 -128.27 -124.30   14.19    0.60  -63.50  179.65   31.75
    4          6Y   6Y N   CA     37   38  149.03  135.40                  -43.40
    5   7675   6Y   7A C   N      47   49 -137.72 -134.00    9.79    0.44  -62.50  179.57   33.46
    5          7A   7A N   CA     49   50  156.05  147.00                  -40.90
    6   7676   7A   8T C   N      52   54 -116.18 -124.80    9.98    0.38  -63.20 -172.92   27.52
    6          8T   8T N   CA     54   55  138.47  143.50                  -42.10
    7   7677   8T   9L C   N      59   61 -127.75 -108.50   22.97    1.01  -63.50 -174.74   29.70
    7          9L   9L N   CA     61   62  145.04  132.50                  -41.20
    8   7678   9L  10D C   N      67   69  -77.25  -70.90    9.00    0.73  -63.30  176.63   22.67
    8         10D  10D N   CA     69   70  143.92  150.30                  -40.00
    9   7679  10D  11G C   N      75   77   91.42   78.70   40.83    0.69   82.20  146.88    7.59
    9         11G  11G N   CA     77   78  155.10 -166.10                    8.50
   10   7680  11G  12A C   N      79   81 -157.62 -134.00   27.53    0.65  -62.50 -175.60   35.29
   10         12A  12A N   CA     81   82  161.13  147.00                  -40.90
   11   7681  12A  13K C   N      84   86 -106.18 -118.00   12.54    0.55  -62.90 -178.83   26.08
   11         13K  13K N   CA     86   87  143.27  139.10                  -40.80
   12   7682  13K  14D C   N      93   95 -106.45  -96.50   11.58    0.48  -63.30  165.83   18.29
   12         14D  14D N   CA     95   96  120.12  114.20                  -40.00
   13   7684  15I  16E C   N     109  111 -130.75 -117.80   24.40    0.91  -63.60  175.57   27.19
   13         16E  16E N   CA    111  112  157.48  136.80                  -40.30
   14   7685  16E  17G C   N     118  120 -137.83 -167.20   36.52    0.68   82.20 -158.90   15.38
   14         17G  17G N   CA    120  121  152.90  174.60                    8.50
   15   7686  17G  18L C   N     122  124  -75.21  -70.70    5.15    0.37  -63.50  175.10   25.00
   15         18L  18L N   CA    124  125  144.10  141.60                  -41.20
   16   7687  18L  19L C   N     130  132 -100.27 -108.50   10.96    0.49  -63.50  170.49   21.85
   16         19L  19L N   CA    132  133  125.28  132.50                  -41.20
   17   7689  20G  21A C   N     142  144  -66.82  -68.20    5.67    0.50  -62.50  168.36   27.80
   17         21A  21A N   CA    144  145  150.80  145.30                  -40.90
   18   7690  21A  22G C   N     147  149   84.52   78.70    8.94    0.18   82.20  178.63    8.79
   18         22G  22G N   CA    149  150 -172.88 -166.10                    8.50
   19   7691  22G  23G C   N     151  153   88.37   78.70   15.61    0.29   82.20  173.26    8.72
   19         23G  23G N   CA    153  154 -178.35 -166.10                    8.50
   20   7692  23G  24G C   N     155  157   96.95   78.70   46.61    0.71   82.20  143.27    7.69
   20         24G  24G N   CA    157  158  151.01 -166.10                    8.50
   21   7693  24G  25R C   N     159  161 -124.39 -125.20    7.38    0.34  -63.00 -175.15   21.59
   21         25R  25R N   CA    161  162  133.26  140.60                  -41.10
   22   7697  28V  29A C   N     193  195 -160.25 -134.00   29.08    0.66  -62.50 -172.85   35.87
   22         29A  29A N   CA    195  196  159.51  147.00                  -40.90
   23   7698  29A  30H C   N     198  200 -140.15 -125.60   20.51    0.51  -63.20 -178.44   27.71
   23         30H  30H N   CA    200  201  153.25  138.80                  -42.30
   24   7699  30H  31S C   N     208  210 -129.93 -136.60   18.39    0.77  -64.10 -178.57   11.21
   24         31S  31S N   CA    210  211  134.06  151.20                  -35.00
   25   7701  32P  33L C   N     221  223 -129.01 -108.50   20.61    0.96  -63.50 -172.50   23.24
   25         33L  33L N   CA    223  224  134.48  132.50                  -41.20
   26   7702  33L  34T C   N     229  231 -147.51 -124.80   29.64    1.00  -63.20  176.76   28.11
   26         34T  34T N   CA    231  232  162.54  143.50                  -42.10
   27   7706  37P  38A C   N     259  261  -66.44  -68.20   74.06    6.04  -62.50   99.84   16.56
   27         38A  38A N   CA    261  262 -140.66  145.30                  -40.90
   28   7707  38A  39A C   N     264  266  -46.77  -68.20   21.60    1.74  -62.50  177.20   28.31
   28         39A  39A N   CA    266  267  142.60  145.30                  -40.90
   29   7709  40P  41T C   N     276  278 -155.45 -124.80   41.10    1.37  -63.20  173.56   28.12
   29         41T  41T N   CA    278  279  170.88  143.50                  -42.10
   30   7710  41T  42L C   N     283  285  -74.20  -70.70    5.80    0.36  -63.50  172.90   24.63
   30         42L  42L N   CA    285  286  146.23  141.60                  -41.20
   31   7711  42L  43M C   N     291  293 -124.19 -125.60   79.65    3.78  -73.00   96.78    7.44
   31         43M  43M N   CA    293  294   60.87  140.50                  143.00
   32   7712  43M  44P C   N     299  301  -61.76  -58.70   13.50    1.37  -64.50  169.18   12.77
   32         44P  44P N   CA    301  302  -43.64  -30.50                  147.20
   33   7713  44P  45A C   N     306  308  142.35 -134.00   85.83    3.59  -62.50 -130.83   35.14
   33         45A  45A N   CA    308  309  127.77  147.00                  -40.90
   34   7717  48Y  49A C   N     338  340  -80.41  -68.20   26.59    1.75  -62.50  151.24   25.70
   34         49A  49A N   CA    340  341  168.92  145.30                  -40.90
   35   7718  49A  50P C   N     343  345  -58.22  -58.70    3.29    0.31  -64.50  174.55   12.70
   35         50P  50P N   CA    345  346  -27.24  -30.50                  147.20
   36   7720  51L  52D C   N     358  360 -109.84  -96.50   31.14    1.31  -63.30 -176.35   25.66
   36         52D  52D N   CA    360  361  142.34  114.20                  -40.00
   37   7721  52D  53L C   N     366  368  150.73 -108.50  104.54    4.71  -63.50 -144.68   38.51
   37         53L  53L N   CA    368  369  160.33  132.50                  -41.20
   38   7723  54P  55G C   N     381  383  136.42 -167.20   56.77    0.94   82.20 -178.98   11.38
   38         55G  55G N   CA    383  384 -178.79  174.60                    8.50
   39   7724  55G  56S C   N     385  387 -134.17 -136.60   30.13    1.48  -64.10  171.16   10.72
   39         56S  56S N   CA    387  388  121.16  151.20                  -35.00
   40   7725  56S  57A C   N     391  393 -130.61 -134.00   23.43    1.39  -62.50  163.75   30.49
   40         57A  57A N   CA    393  394  170.19  147.00                  -40.90
   41   7726  57A  58E C   N     396  398  -69.21  -69.30   44.19    3.37  -63.60  138.72   18.20
   41         58E  58E N   CA    398  399   98.31  142.50                  -40.30
   42   7729  60P  61K C   N     419  421  -78.84  -70.20    8.72    0.66  -62.90 -179.33   24.36
   42         61K  61K N   CA    421  422  139.23  140.40                  -40.80
   43   7730  61K  62Q C   N     428  430 -143.86 -121.10   27.74    0.86  -63.80 -177.37   31.03
   43         62Q  62Q N   CA    430  431  155.56  139.70                  -40.30
   44   7733  64H  65P C   N     453  455  -74.63  -58.70   26.05    1.64  -64.50  157.41   12.29
   44         65P  65P N   CA    455  456   -9.88  -30.50                  147.20
   45   7734  65P  66C C   N     460  462   62.82   57.40    5.46    0.62 -117.90 -151.87    8.79
   45         66C  66C N   CA    462  463   35.39   36.00                  141.10
   46   7736  67P  68G C   N     473  475  -66.08  -80.20   59.47    1.68   82.20 -176.66    6.93
   46         68G  68G N   CA    475  476  116.33  174.10                    8.50
   47   7739  70P  71Q C   N     491  493 -164.15 -121.10   47.73    1.48  -63.80 -171.67   32.78
   47         71Q  71Q N   CA    493  494  160.32  139.70                  -40.30
   48   7740  71Q  72G C   N     500  502 -178.85 -167.20   44.27    1.82   82.20  158.16   11.82
   48         72G  72G N   CA    502  503  131.88  174.60                    8.50
   49   7741  72G  73T C   N     504  506 -138.73 -124.80   17.11    0.61  -63.20 -179.02   28.15
   49         73T  73T N   CA    506  507  153.43  143.50                  -42.10
   50   7742  73T  74S C   N     511  513 -129.41 -136.60    8.33    0.25  -64.10 -170.38   18.34
   50         74S  74S N   CA    513  514  146.98  151.20                  -35.00
   51   7744  75P  76A C   N     524  526 -106.10 -134.00   32.34    0.76  -62.50  176.99   27.22
   51         76A  76A N   CA    526  527  130.64  147.00                  -40.90
   52   7748  79P  80Y C   N     550  552 -137.62 -124.30   24.80    0.98  -63.50  176.58   31.67
   52         80Y  80Y N   CA    552  553  156.32  135.40                  -43.40
   53   7749  80Y  81G C   N     562  564 -162.48 -167.20   23.89    0.87   82.20 -176.55   13.73
   53         81G  81G N   CA    564  565  151.18  174.60                    8.50
   54   7750  81G  82Y C   N     566  568 -129.20 -124.30    8.06    0.33  -63.50 -173.26   32.93
   54         82Y  82Y N   CA    568  569  141.80  135.40                  -43.40
   55   7751  82Y  83F C   N     578  580 -136.19 -124.20   17.48    0.48  -63.20  175.56   29.11
   55         83F  83F N   CA    580  581  156.03  143.30                  -44.30
   56   7752  83F  84G C   N     589  591  167.26 -167.20   25.67    0.55   82.20 -175.69   12.80
   56         84G  84G N   CA    591  592  172.01  174.60                    8.50
   57   7753  84G  85G C   N     593  595  150.99 -167.20   41.82    0.82   82.20  178.76   11.88
   57         85G  85G N   CA    595  596  173.49  174.60                    8.50
   58   7754  85G  86G C   N     597  599 -177.20 -167.20   23.57    0.96   82.20  176.28   12.90
   58         86G  86G N   CA    599  600  153.26  174.60                    8.50
   59   7755  86G  87Y C   N     601  603 -127.08 -124.30    5.24    0.39  -63.50 -174.41   26.56
   59         87Y  87Y N   CA    603  604  130.96  135.40                  -43.40
   60   7756  87Y  88Y C   N     613  615 -133.80 -124.30   14.18    0.61  -63.50 -175.42   32.79
   60         88Y  88Y N   CA    615  616  145.93  135.40                  -43.40
   61   7757  88Y  89S C   N     625  627 -147.96 -136.60   12.21    0.39  -64.10 -171.07   19.70
   61         89S  89S N   CA    627  628  155.70  151.20                  -35.00
   62   7759  90C  91R C   N     637  639 -133.74 -125.20    8.71    0.31  -63.00 -169.81   30.55
   62         91R  91R N   CA    639  640  142.36  140.60                  -41.10
   63   7761  92V  93S C   N     655  657 -146.92 -136.60   10.36    0.44  -64.10 -166.64   19.93
   63         93S  93S N   CA    657  658  150.27  151.20                  -35.00
   64   7762  93S  94R C   N     661  663 -143.76 -125.20   19.70    0.63  -63.00 -170.26   31.14
   64         94R  94R N   CA    663  664  147.20  140.60                  -41.10
   65   7763  94R  95S C   N     672  674 -146.12 -136.60    9.53    0.36  -64.10 -168.30   19.75
   65         95S  95S N   CA    674  675  151.73  151.20                  -35.00
   66   7764  95S  96S C   N     678  680 -143.40 -136.60    7.78    0.40  -64.10 -165.51   19.74
   66         96S  96S N   CA    680  681  147.41  151.20                  -35.00
   67   7765  96S  97L C   N     684  686 -128.54 -108.50   20.70    0.93  -63.50 -169.63   23.63
   67         97L  97L N   CA    686  687  137.71  132.50                  -41.20
   68   7766  97L  98K C   N     692  694 -126.60 -118.00   11.35    0.56  -62.90 -176.11   21.33
   68         98K  98K N   CA    694  695  131.70  139.10                  -40.80
   69   7769 100C 101A C   N     714  716 -142.68 -134.00    8.68    0.28  -62.50 -170.27   35.39
   69        101A 101A N   CA    716  717  147.14  147.00                  -40.90
   70   7770 101A 102Q C   N     719  721 -143.00 -121.10   23.08    0.74  -63.80 -169.99   32.09
   70        102Q 102Q N   CA    721  722  146.99  139.70                  -40.30
   71   7771 102Q 103A C   N     728  730 -140.01 -134.00    6.02    0.21  -62.50 -171.08   35.11
   71        103A 103A N   CA    730  731  146.81  147.00                  -40.90
   72   7772 103A 104A C   N     733  735 -151.17 -134.00   18.22    0.42  -62.50 -171.79   35.58
   72        104A 104A N   CA    735  736  153.09  147.00                  -40.90
   73   7773 104A 105T C   N     738  740 -127.60 -124.80    3.10    0.19  -63.20 -172.83   28.26
   73        105T 105T N   CA    740  741  142.16  143.50                  -42.10
   74   7774 105T 106L C   N     745  747 -121.61 -108.50   13.18    0.61  -63.50 -175.55   23.02
   74        106L 106L N   CA    747  748  133.86  132.50                  -41.20
   75   7775 106L 107A C   N     753  755 -138.38 -134.00    4.44    0.12  -62.50 -172.54   34.79
   75        107A 107A N   CA    755  756  147.69  147.00                  -40.90
   76   7776 107A 108A C   N     758  760 -133.46 -134.00    3.34    0.18  -62.50 -170.79   34.81
   76        108A 108A N   CA    760  761  143.70  147.00                  -40.90
   77   7777 108A 109Y C   N     763  765 -126.35 -124.30    5.68    0.39  -63.50 -175.46   26.42
   77        109Y 109Y N   CA    765  766  130.11  135.40                  -43.40
   78   7779 110P 111A C   N     782  784 -124.82 -134.00    9.57    0.23  -62.50 -174.39   33.75
   78        111A 111A N   CA    784  785  144.27  147.00                  -40.90
   79   7780 111A 112E C   N     787  789 -138.84 -117.80   32.07    1.07  -63.60  175.62   27.63
   79        112E 112E N   CA    789  790  161.01  136.80                  -40.30
   80   7781 112E 113T C   N     796  798 -103.57 -124.80   28.03    0.94  -63.20  172.10   19.67
   80        113T 113T N   CA    798  799  125.20  143.50                  -42.10
   81   7782 113T 114P C   N     803  805  -52.74  -58.70   14.33    0.84  -64.50  169.68   13.29
   81        114P 114P N   CA    805  806  -43.53  -30.50                  147.20
   82   7783 114P 115T C   N     810  812 -152.88 -124.80   44.13    1.38  -63.20  166.57   27.04
   82        115T 115T N   CA    812  813  177.54  143.50                  -42.10
   83   7784 115T 116A C   N     817  819 -128.46 -134.00    8.78    0.53  -62.50  177.96   32.70
   83        116A 116A N   CA    819  820  153.81  147.00                  -40.90
   84   7785 116A 117G C   N     822  824 -144.94 -167.20   25.51    0.41   82.20 -156.89   15.34
   84        117G 117G N   CA    824  825  162.13  174.60                    8.50
   85   7786 117G 118E C   N     826  828 -116.20 -117.80   14.00    0.73  -63.60  176.99   26.57
   85        118E 118E N   CA    828  829  150.71  136.80                  -40.30
   86   7787 118E 119E C   N     835  837 -108.29 -117.80   12.01    0.62  -63.60 -178.84   26.68
   86        119E 119E N   CA    837  838  144.14  136.80                  -40.30
   87   7788 119E 120Y C   N     844  846 -117.47 -124.30   10.43    0.44  -63.50  179.24   25.93
   87        120Y 120Y N   CA    846  847  127.52  135.40                  -43.40
   88   7789 120Y 121P C   N     856  858  -66.51  -58.70    8.28    0.88  -64.50  174.96   13.16
   88        121P 121P N   CA    858  859  -27.75  -30.50                  147.20
   89   7790 121P 122S C   N     863  865   69.70  -72.40  142.72   10.55  -64.10 -151.96   15.64
   89        122S 122S N   CA    865  866  165.70  152.40                  -35.00
   90   7791 122S 123R C   N     869  871 -117.01 -125.20   13.58    0.44  -63.00  179.20   21.14
   90        123R 123R N   CA    871  872  129.77  140.60                  -41.10
   91   7793 124P 125T C   N     887  889 -127.18 -124.80    3.03    0.10  -63.20 -175.99   27.83
   91        125T 125T N   CA    889  890  145.37  143.50                  -42.10
   92   7794 125T 126E C   N     894  896 -132.11 -117.80   16.10    0.47  -63.60 -171.57   28.99
   92        126E 126E N   CA    896  897  144.16  136.80                  -40.30
   93   7795 126E 127F C   N     903  905 -135.39 -124.20   13.10    0.34  -63.20 -179.36   29.79
   93        127F 127F N   CA    905  906  150.11  143.30                  -44.30
   94   7796 127F 128A C   N     914  916 -146.79 -134.00   13.84    0.32  -62.50 -173.09   35.14
   94        128A 128A N   CA    916  917  152.28  147.00                  -40.90
   95   7797 128A 129F C   N     919  921 -134.05 -124.20   11.05    0.30  -63.20 -178.23   29.87
   95        129F 129F N   CA    921  922  148.31  143.30                  -44.30
   96   7798 129F 130Y C   N     930  932 -122.13 -124.30   15.88    0.75  -63.50  173.29   24.83
   96        130Y 130Y N   CA    932  933  119.67  135.40                  -43.40
   97   7800 131P 132G C   N     949  951 -158.09 -167.20   32.00    1.11   82.20 -179.25   13.68
   97        132G 132G N   CA    951  952  143.93  174.60                    8.50
   98   7801 132G 133Y C   N     953  955 -127.86 -124.30    4.99    0.40  -63.50 -173.24   26.72
   98        133Y 133Y N   CA    955  956  131.92  135.40                  -43.40
   99   7803 134P 135G C   N     972  974 -164.35 -167.20   21.55    0.81   82.20 -176.10   13.71
   99        135G 135G N   CA    974  975  153.24  174.60                    8.50
  100   7804 135G 136T C   N     976  978 -133.24 -124.80   11.81    0.38  -63.20 -179.70   27.73
  100        136T 136T N   CA    978  979  151.76  143.50                  -42.10
  101   7805 136T 137Y C   N     983  985 -132.12 -124.30   13.30    0.54  -63.50 -176.26   32.58
  101        137Y 137Y N   CA    985  986  146.15  135.40                  -43.40
  102   7806 137Y 138Q C   N     995  997 -120.13 -121.10   11.57    0.53  -63.80  177.63   23.58
  102        138Q 138Q N   CA    997  998  128.16  139.70                  -40.30
  103   7808 139P 140M C   N    1011 1013 -139.25 -125.60   16.08    0.48  -63.40 -173.40   33.84
  103        140M 140M N   CA   1013 1014  149.01  140.50                  -40.50
  104   7809 140M 141A C   N    1019 1021 -147.08 -134.00   15.08    0.35  -62.50 -174.95   34.85
  104        141A 141A N   CA   1021 1022  154.51  147.00                  -40.90
  105   7810 141A 142S C   N    1024 1026 -140.23 -136.60    4.20    0.13  -64.10 -172.19   19.03
  105        142S 142S N   CA   1026 1027  153.31  151.20                  -35.00
  106   7811 142S 143Y C   N    1030 1032 -131.36 -124.30   10.85    0.46  -63.50 -174.19   32.88
  106        143Y 143Y N   CA   1032 1033  143.63  135.40                  -43.40
  107   7812 143Y 144L C   N    1042 1044 -130.02 -108.50   24.12    1.06  -63.50 -172.42   30.16
  107        144L 144L N   CA   1044 1045  143.41  132.50                  -41.20
  108   7813 144L 145D C   N    1050 1052 -119.26  -96.50   24.47    1.01  -63.30  172.50   18.67
  108        145D 145D N   CA   1052 1053  123.17  114.20                  -40.00
  109   7815 146V 147S C   N    1065 1067 -153.90 -136.60   17.47    0.76  -64.10 -162.23   20.77
  109        147S 147S N   CA   1067 1068  148.79  151.20                  -35.00
  110   7818 149V 150Q C   N    1085 1087 -156.96 -121.10   37.01    1.22  -63.80 -165.41   33.42
  110        150Q 150Q N   CA   1087 1088  148.85  139.70                  -40.30
  111   7819 150Q 151T C   N    1094 1096 -132.89 -124.80    8.35    0.48  -63.20 -170.26   28.93
  111        151T 151T N   CA   1096 1097  141.42  143.50                  -42.10
  112   7820 151T 152L C   N    1101 1103 -139.82 -108.50   37.52    1.66  -63.50 -177.64   30.04
  112        152L 152L N   CA   1103 1104  153.17  132.50                  -41.20
  113   7821 152L 153G C   N    1109 1111  172.52 -167.20   31.72    1.23   82.20  168.04   12.12
  113        153G 153G N   CA   1111 1112  150.20  174.60                    8.50
  114   7822 153G 154A C   N    1113 1115 -138.91 -134.00    8.11    0.49  -62.50 -165.78   35.92
  114        154A 154A N   CA   1115 1116  140.54  147.00                  -40.90
  115   7823 154A 155P C   N    1118 1120  -53.96  -58.70   13.30    0.80  -64.50  170.20   13.26
  115        155P 155P N   CA   1120 1121  -42.93  -30.50                  147.20
  116   7824 155P 156G C   N    1125 1127   85.63   78.70   35.34    0.73   82.20  150.79    7.49
  116        156G 156G N   CA   1127 1128  159.25 -166.10                    8.50
  117   7825 156G 157E C   N    1129 1131 -132.72 -117.80   14.93    0.54  -63.60 -169.50   22.42
  117        157E 157E N   CA   1131 1132  137.22  136.80                  -40.30
  118   7826 157E 158P C   N    1138 1140  -67.37  -58.70    8.67    1.11  -64.50  177.66   13.41
  118        158P 158P N   CA   1140 1141  -30.44  -30.50                  147.20
  119   7827 158P 159R C   N    1145 1147   66.12   57.30  109.18    7.83  -63.00 -144.86   24.54
  119        159R 159R N   CA   1147 1148  146.82   38.00                  -41.10
  120   7828 159R 160H C   N    1156 1158 -140.09 -125.60   14.61    0.55  -63.20 -164.90   20.92
  120        160H 160H N   CA   1158 1159  137.01  138.80                  -42.30
  121   7829 160H 161D C   N    1166 1168 -134.70  -96.50   41.41    1.71  -63.30 -175.45   19.71
  121        161D 161D N   CA   1168 1169  130.18  114.20                  -40.00
  122   7830 161D 162S C   N    1174 1176 -132.35 -136.60    8.88    0.34  -64.10 -168.99   11.80
  122        162S 162S N   CA   1176 1177  143.40  151.20                  -35.00
  123   7831 162S 163L C   N    1180 1182 -130.81 -108.50   23.54    1.05  -63.50 -168.97   30.69
  123        163L 163L N   CA   1182 1183  140.02  132.50                  -41.20
  124   7832 163L 164L C   N    1188 1190 -117.15 -108.50   15.54    0.88  -63.50  169.51   21.15
  124        164L 164L N   CA   1190 1191  119.59  132.50                  -41.20
  125   7835 166V 167D C   N    1210 1212 -134.48  -96.50   39.21    1.61  -63.30  178.70   19.06
  125        167D 167D N   CA   1212 1213  123.91  114.20                  -40.00
  126   7836 167D 168S C   N    1218 1220 -129.27 -136.60   18.56    0.76  -64.10 -178.73   11.20
  126        168S 168S N   CA   1220 1221  134.15  151.20                  -35.00
  127   7837 168S 169Y C   N    1224 1226 -136.44 -124.30   15.40    0.75  -63.50 -173.42   33.23
  127        169Y 169Y N   CA   1226 1227  144.86  135.40                  -43.40
  128   7838 169Y 170Q C   N    1236 1238 -141.76 -121.10   20.91    0.72  -63.80 -166.83   32.50
  128        170Q 170Q N   CA   1238 1239  142.96  139.70                  -40.30
  129   7839 170Q 171S C   N    1245 1247 -146.99 -136.60   10.68    0.36  -64.10 -169.68   19.72
  129        171S 171S N   CA   1247 1248  153.68  151.20                  -35.00
  130   7840 171S 172W C   N    1251 1253 -139.67 -124.90   15.88    0.56  -63.00 -176.64   28.08
  130        172W 172W N   CA   1253 1254  149.24  143.40                  -44.20
  131   7841 172W 173A C   N    1265 1267 -144.49 -134.00   10.50    0.33  -62.50 -169.72   35.58
  131        173A 173A N   CA   1267 1268  147.39  147.00                  -40.90
  132   7842 173A 174L C   N    1270 1272 -134.89 -108.50   26.68    1.23  -63.50 -168.56   23.64
  132        174L 174L N   CA   1272 1273  136.43  132.50                  -41.20
  133   7843 174L 175A C   N    1278 1280 -134.18 -134.00    8.48    0.48  -62.50  178.64   33.12
  133        175A 175A N   CA   1280 1281  155.47  147.00                  -40.90
  134   7844 175A 176G C   N    1283 1285  158.12 -167.20   35.29    0.55   82.20 -171.41   12.67
  134        176G 176G N   CA   1285 1286 -178.86  174.60                    8.50
  135   7845 176G 177G C   N    1287 1289  102.87   78.70   56.43    0.84   82.20  135.99    7.62
  135        177G 177G N   CA   1289 1290  142.91 -166.10                    8.50
  136   7846 177G 178W C   N    1291 1293 -135.72 -124.90   10.84    0.50  -63.00 -172.19   28.37
  136        178W 178W N   CA   1293 1294  142.64  143.40                  -44.20
  137   7847 178W 179N C   N    1305 1307 -145.62 -119.90   27.28    0.91  -63.20 -168.55   28.58
  137        179N 179N N   CA   1307 1308  146.10  137.00                  -41.10
  138   7848 179N 180S C   N    1313 1315 -151.89 -136.60   16.32    0.80  -64.10 -160.17   20.76
  138        180S 180S N   CA   1315 1316  145.48  151.20                  -35.00
  139   7849 180S 181Q C   N    1319 1321 -152.93 -121.10   31.84    1.21  -63.80 -159.74   25.89
  139        181Q 181Q N   CA   1321 1322  139.03  139.70                  -40.30
  140   7850 181Q 182M C   N    1328 1330 -161.27 -125.60   46.49    1.39  -63.40  178.42   34.11
  140        182M 182M N   CA   1330 1331  170.31  140.50                  -40.50
  141   7853 184C 185Q C   N    1348 1350 -152.62 -121.10   40.22    1.26  -63.80  178.66   30.83
  141        185Q 185Q N   CA   1350 1351  164.68  139.70                  -40.30
  142   7854 185Q 186G C   N    1357 1359 -177.13 -167.20   20.15    0.82   82.20  179.45   13.08
  142        186G 186G N   CA   1359 1360  157.06  174.60                    8.50
  143   7855 186G 187E C   N    1361 1363 -148.01 -117.80   35.48    1.04  -63.60 -175.29   29.33
  143        187E 187E N   CA   1363 1364  155.41  136.80                  -40.30
  144   7856 187E 188Q C   N    1370 1372 -141.39 -121.10   30.31    1.01  -63.80  175.56   29.86
  144        188Q 188Q N   CA   1372 1373  162.21  139.70                  -40.30
  145   7857 188Q 189N C   N    1379 1381 -125.98 -119.90    6.97    0.21  -63.20 -170.78   27.23
  145        189N 189N N   CA   1381 1382  140.40  137.00                  -41.10
  146   7860 191P 192G C   N    1401 1403 -111.59  -80.20   35.60    2.63   82.20 -136.91   17.26
  146        192G 192G N   CA   1403 1404  157.31  174.10                    8.50
  147   7862 193P 194F C   N    1412 1414 -130.63 -124.20   14.60    0.50  -63.20  172.97   28.42
  147        194F 194F N   CA   1414 1415  156.41  143.30                  -44.30
  148   7863 194F 195W C   N    1423 1425 -138.08 -124.90   17.04    0.54  -63.00  178.19   27.33
  148        195W 195W N   CA   1425 1426  154.20  143.40                  -44.20
  149   7864 195W 196K C   N    1437 1439 -147.28 -118.00   35.61    1.19  -62.90 -179.26   28.51
  149        196K 196K N   CA   1439 1440  159.37  139.10                  -40.80
  150   7865 196K 197A C   N    1446 1448 -144.11 -134.00   11.10    0.25  -62.50 -173.66   34.91
  150        197A 197A N   CA   1448 1449  151.58  147.00                  -40.90
  151   7866 197A 198A C   N    1451 1453 -147.54 -134.00   13.78    0.37  -62.50 -170.29   35.64
  151        198A 198A N   CA   1453 1454  149.53  147.00                  -40.90
  152   7867 198A 199F C   N    1456 1458 -152.07 -124.20   29.69    0.87  -63.20 -175.08   31.33
  152        199F 199F N   CA   1458 1459  153.54  143.30                  -44.30
  153   7868 199F 200A C   N    1467 1469 -154.08 -134.00   20.45    0.54  -62.50 -168.47   36.28
  153        200A 200A N   CA   1469 1470  150.89  147.00                  -40.90
  154   7869 200A 201D C   N    1472 1474 -138.20  -96.50   46.05    1.90  -63.30 -170.81   20.18
  154        201D 201D N   CA   1474 1475  133.73  114.20                  -40.00
  155   7870 201D 202S C   N    1480 1482 -138.09 -136.60    1.55    0.05  -64.10 -171.52   18.92
  155        202S 202S N   CA   1482 1483  151.65  151.20                  -35.00
  156   7871 202S 203S C   N    1486 1488 -163.58 -136.60   35.61    1.11  -64.10 -179.54   20.26
  156        203S 203S N   CA   1488 1489  174.44  151.20                  -35.00
  157   7872 203S 204G C   N    1492 1494  179.88 -167.20   16.12    0.56   82.20 -175.55   13.25
  157        204G 204G N   CA   1494 1495  164.97  174.60                    8.50
  158   7873 204G 205Q C   N    1496 1498 -138.02 -121.10   44.03    1.75  -63.80  157.88   27.05
  158        205Q 205Q N   CA   1498 1499 -179.65  139.70                  -40.30
  159   7874 205Q 206H C   N    1505 1507 -116.19 -125.60   20.31    0.58  -63.20  171.49   18.77
  159        206H 206H N   CA   1507 1508  120.80  138.80                  -42.30
  160   7877 208P 209D C   N    1529 1531 -133.54  -96.50   48.88    2.04  -63.30 -172.45   27.69
  160        209D 209D N   CA   1531 1532  146.10  114.20                  -40.00
  161   7878 209D 210A C   N    1537 1539  -82.84  -68.20   26.76    1.71  -62.50  152.75   26.08
  161        210A 210A N   CA   1539 1540  167.71  145.30                  -40.90
  162   7880 211C 212A C   N    1548 1550 -110.26 -134.00   24.01    0.93  -62.50  175.18   31.24
  162        212A 212A N   CA   1550 1551  150.56  147.00                  -40.90
  163   7881 212A 213F C   N    1553 1555 -107.58 -124.20   22.84    1.25  -63.20  162.89   25.58
  163        213F 213F N   CA   1555 1556  158.97  143.30                  -44.30
  164   7882 213F 214R C   N    1564 1566 -145.97 -125.20   28.44    0.86  -63.00  179.23   29.84
  164        214R 214R N   CA   1566 1567  160.03  140.60                  -41.10
  165   7883 214R 215R C   N    1575 1577 -170.26 -125.20   94.84    3.42  -63.00  143.18   25.84
  165        215R 215R N   CA   1577 1578 -135.95  140.60                  -41.10
  166   7884 215R 216G C   N    1586 1588   84.49   82.20   84.28    4.21  -62.40 -161.20   37.05
  166        216G 216G N   CA   1588 1589   92.76    8.50                  -41.20
  167   7888 219K 220R C   N    1619 1621 -171.29 -125.20   49.03    1.57  -72.10  100.38    7.32
  167        220R 220R N   CA   1621 1622  157.33  140.60                  141.90
  168   7906 237A 238N C   N    1772 1774 -140.50 -119.90   82.83    3.25  -63.20  127.72   20.15
  168        238N 238N N   CA   1774 1775 -142.77  137.00                  -41.10
  169   7924 255L 256S C   N    1917 1919 -138.45  -64.10   94.21    8.46  -64.10   94.21    8.46
  169        256S 256S N   CA   1919 1920   22.86  -35.00                  -35.00


report______> Distribution of short non-bonded contacts:


DISTANCE1:  0.00 2.10 2.20 2.30 2.40 2.50 2.60 2.70 2.80 2.90 3.00 3.10 3.20 3.30 3.40
DISTANCE2:  2.10 2.20 2.30 2.40 2.50 2.60 2.70 2.80 2.90 3.00 3.10 3.20 3.30 3.40 3.50
FREQUENCY:     0    0    0    0    0   18   28  115  126  169  138  198  220  195  253


<< end of ENERGY.
iupac_m_397W> Atoms were not swapped because of the uncertainty of how to handle the H atom.
iupac_m_397W> Atoms were not swapped because of the uncertainty of how to handle the H atom.
iupac_m_397W> Atoms were not swapped because of the uncertainty of how to handle the H atom.
>> Model assessment by DOPE potential
iatmcls_286W> MODEL atom not classified:  PRO:OXT  PRO


>> ENERGY; Differences between the model's features and restraints:
Number of all residues in MODEL                   :      284
Number of all, selected real atoms                :     2162    2162
Number of all, selected pseudo atoms              :        0       0
Number of all static, selected restraints         :    11981   11981
COVALENT_CYS                                      :        F
NONBONDED_SEL_ATOMS                               :        1
Number of non-bonded pairs (excluding 1-2,1-3,1-4):   144397
Dynamic pairs routine                             : 1, NATM x NATM double loop
Atomic shift for contacts update (UPDATE_DYNAMIC) :    0.390
LENNARD_JONES_SWITCH                              :    6.500   7.500
COULOMB_JONES_SWITCH                              :    6.500   7.500
RESIDUE_SPAN_RANGE                                :        1    9999
NLOGN_USE                                         :       15
CONTACT_SHELL                                     :   15.000
DYNAMIC_PAIRS,_SPHERE,_COULOMB,_LENNARD,_MODELLER :        T       F       F       F       T
SPHERE_STDV                                       :    0.050
RADII_FACTOR                                      :    0.820
Current energy                                    :      -10264.5586


<< end of ENERGY.
DOPE score               : -10264.558594
>> Model assessment by GA341 potential

Surface library          : C:\Program Files\Modeller9.17/modlib/surf5.de
Pair library             : C:\Program Files\Modeller9.17/modlib/pair9.de
Chain identifier         : _
% sequence identity      :    80.821999
Sequence length          :          284
Compactness              :     0.006603
Native energy (pair)     :   -35.446687
Native energy (surface)  :    10.915706
Native energy (combined) :     1.664473
Z score (pair)           :    -3.436302
Z score (surface)        :    -1.944669
Z score (combined)       :    -3.606524
GA341 score              :     0.999985


>> ENERGY; Differences between the model's features and restraints:
Number of all residues in MODEL                   :      284
Number of all, selected real atoms                :     2162    2162
Number of all, selected pseudo atoms              :        0       0
Number of all static, selected restraints         :    11981   11981
COVALENT_CYS                                      :        F
NONBONDED_SEL_ATOMS                               :        1
Number of non-bonded pairs (excluding 1-2,1-3,1-4):     3138
Dynamic pairs routine                             : 2, NATM x NATM cell sorting
Atomic shift for contacts update (UPDATE_DYNAMIC) :    0.390
LENNARD_JONES_SWITCH                              :    6.500   7.500
COULOMB_JONES_SWITCH                              :    6.500   7.500
RESIDUE_SPAN_RANGE                                :        0   99999
NLOGN_USE                                         :       15
CONTACT_SHELL                                     :    4.000
DYNAMIC_PAIRS,_SPHERE,_COULOMB,_LENNARD,_MODELLER :        T       T       F       F       F
SPHERE_STDV                                       :    0.050
RADII_FACTOR                                      :    0.820
Current energy                                    :        2038.6039


Summary of the restraint violations: 

   NUM     ... number of restraints.
   NUMVI   ... number of restraints with RVIOL > VIOL_REPORT_CUT[i].
   RVIOL   ... relative difference from the best value.
   NUMVP   ... number of restraints with -Ln(pdf) > VIOL_REPORT_CUT2[i].
   RMS_1   ... RMS(feature, minimally_violated_basis_restraint, NUMB).
   RMS_2   ... RMS(feature, best_value, NUMB).
   MOL.PDF ... scaled contribution to -Ln(Molecular pdf).

 #                     RESTRAINT_GROUP      NUM   NUMVI  NUMVP   RMS_1   RMS_2         MOL.PDF     S_i
------------------------------------------------------------------------------------------------------
 1 Bond length potential              :    2230       0      0   0.004   0.004      11.126       1.000
 2 Bond angle potential               :    3039       0      1   1.930   1.930      213.06       1.000
 3 Stereochemical cosine torsion poten:    1500       0     42  51.269  51.269      607.45       1.000
 4 Stereochemical improper torsion pot:     900       0      1   1.098   1.098      25.630       1.000
 5 Soft-sphere overlap restraints     :    3138       0      0   0.003   0.003      3.8337       1.000
 6 Lennard-Jones 6-12 potential       :       0       0      0   0.000   0.000      0.0000       1.000
 7 Coulomb point-point electrostatic p:       0       0      0   0.000   0.000      0.0000       1.000
 8 H-bonding potential                :       0       0      0   0.000   0.000      0.0000       1.000
 9 Distance restraints 1 (CA-CA)      :     801       9     17   2.348   2.348      219.53       1.000
10 Distance restraints 2 (N-O)        :     902      11     21   2.518   2.518      265.97       1.000
11 Mainchain Phi dihedral restraints  :       0       0      0   0.000   0.000      0.0000       1.000
12 Mainchain Psi dihedral restraints  :       0       0      0   0.000   0.000      0.0000       1.000
13 Mainchain Omega dihedral restraints:     283       0      1   3.346   3.346      37.374       1.000
14 Sidechain Chi_1 dihedral restraints:     225       0      3  86.005  86.005      78.466       1.000
15 Sidechain Chi_2 dihedral restraints:     170       0      2  69.257  69.257      66.398       1.000
16 Sidechain Chi_3 dihedral restraints:      96       0      1  87.590  87.590      54.192       1.000
17 Sidechain Chi_4 dihedral restraints:      32       0      1 113.370 113.370      27.237       1.000
18 Disulfide distance restraints      :       0       0      0   0.000   0.000      0.0000       1.000
19 Disulfide angle restraints         :       0       0      0   0.000   0.000      0.0000       1.000
20 Disulfide dihedral angle restraints:       0       0      0   0.000   0.000      0.0000       1.000
21 Lower bound distance restraints    :       0       0      0   0.000   0.000      0.0000       1.000
22 Upper bound distance restraints    :       0       0      0   0.000   0.000      0.0000       1.000
23 Distance restraints 3 (SDCH-MNCH)  :    1075       0      0   0.553   0.553      50.050       1.000
24 Sidechain Chi_5 dihedral restraints:       0       0      0   0.000   0.000      0.0000       1.000
25 Phi/Psi pair of dihedral restraints:     282     169     32  32.435 141.711      320.84       1.000
26 Distance restraints 4 (SDCH-SDCH)  :     446       0      4   1.135   1.135      57.447       1.000
27 Distance restraints 5 (X-Y)        :       0       0      0   0.000   0.000      0.0000       1.000
28 NMR distance restraints 6 (X-Y)    :       0       0      0   0.000   0.000      0.0000       1.000
29 NMR distance restraints 7 (X-Y)    :       0       0      0   0.000   0.000      0.0000       1.000
30 Minimal distance restraints        :       0       0      0   0.000   0.000      0.0000       1.000
31 Non-bonded restraints              :       0       0      0   0.000   0.000      0.0000       1.000
32 Atomic accessibility restraints    :       0       0      0   0.000   0.000      0.0000       1.000
33 Atomic density restraints          :       0       0      0   0.000   0.000      0.0000       1.000
34 Absolute position restraints       :       0       0      0   0.000   0.000      0.0000       1.000
35 Dihedral angle difference restraint:       0       0      0   0.000   0.000      0.0000       1.000
36 GBSA implicit solvent potential    :       0       0      0   0.000   0.000      0.0000       1.000
37 EM density fitting potential       :       0       0      0   0.000   0.000      0.0000       1.000
38 SAXS restraints                    :       0       0      0   0.000   0.000      0.0000       1.000
39 Symmetry restraints                :       0       0      0   0.000   0.000      0.0000       1.000


# Heavy relative violation of each residue is written to: hoxb13.V99990005
# The profile is NOT normalized by the number of restraints.
# The profiles are smoothed over a window of residues:    1
# The sum of all numbers in the file:   53509.1211


List of the violated restraints:
   A restraint is violated when the relative difference
   from the best value (RVIOL) is larger than CUTOFF.

   ICSR   ... index of a restraint in the current set.
   RESNO  ... residue numbers of the first two atoms.
   ATM    ... IUPAC atom names of the first two atoms.
   FEAT   ... the value of the feature in the model.
   restr  ... the mean of the basis restraint with the smallest
              difference from the model (local minimum).
   viol   ... difference from the local minimum.
   rviol  ... relative difference from the local minimum.
   RESTR  ... the best value (global minimum).
   VIOL   ... difference from the best value.
   RVIOL  ... relative difference from the best value.


-------------------------------------------------------------------------------------------------

Feature  9                           : Distance restraints 1 (CA-CA)           
List of the RVIOL violations larger than   :       4.5000

    #   ICSR  RESNO1/2 ATM1/2   INDATM1/2    FEAT   restr    viol   rviol   RESTR    VIOL   RVIOL
    1   8762   1M  58E CA  CA      2  399   27.09   11.95   15.13    5.24   11.95   15.13    5.24
    2   8763   1M 216G CA  CA      2 1589   43.33   11.12   32.21   11.44   11.12   32.21   11.44
    3   8767  35S 216G CA  CA    239 1589   34.36   10.57   23.79    8.16   10.57   23.79    8.16
    4   8771  36H 216G CA  CA    245 1589   30.78    9.28   21.50    7.41    9.28   21.50    7.41
    5   8772  36H 217R CA  CA    245 1593   27.16   13.05   14.11    5.14   13.05   14.11    5.14
    6   8775  43M 216G CA  CA    294 1589   27.80    8.47   19.33    6.75    8.47   19.33    6.75
    7   8776  43M 217R CA  CA    294 1593   24.31   12.07   12.24    4.54   12.07   12.24    4.54
    8   8778  51L 216G CA  CA    353 1589   24.10    6.64   17.45    6.27    6.64   17.45    6.27
    9   8781  58E 216G CA  CA    399 1589   17.57    3.81   13.77    5.13    3.81   13.77    5.13

-------------------------------------------------------------------------------------------------

Feature 10                           : Distance restraints 2 (N-O)             
List of the RVIOL violations larger than   :       4.5000

    #   ICSR  RESNO1/2 ATM1/2   INDATM1/2    FEAT   restr    viol   rviol   RESTR    VIOL   RVIOL
    1   9575  43M 216G N   O     293 1591   27.55   10.23   17.31    5.62   10.23   17.31    5.62
    2   9581  51L 216G N   O     352 1591   23.65    9.39   14.26    4.72    9.39   14.26    4.72
    3   9582  58E   1M N   O     398    8   27.16   10.94   16.23    5.43   10.94   16.23    5.43
    4   9589 216G  35S N   O    1588  243   33.19    8.42   24.77    8.26    8.42   24.77    8.26
    5   9590 216G  36H N   O    1588  253   30.68    8.71   21.97    7.22    8.71   21.97    7.22
    6   9591 216G  43M N   O    1588  300   28.97    6.24   22.73    7.72    6.24   22.73    7.72
    7   9592 216G  51L N   O    1588  359   24.07    4.33   19.74    6.93    4.33   19.74    6.93
    8   9593 216G  58E N   O    1588  406   19.89    2.22   17.67    6.32    2.22   17.67    6.32
    9   9595 217R  35S N   O    1592  243   30.03   10.66   19.36    6.91   10.66   19.36    6.91
   10   9596 217R  43M N   O    1592  300   25.50    8.93   16.57    5.98    8.93   16.57    5.98
   11   9597 217R  51L N   O    1592  359   20.51    7.06   13.45    5.05    7.06   13.45    5.05

-------------------------------------------------------------------------------------------------

Feature 25                           : Phi/Psi pair of dihedral restraints     
List of the RVIOL violations larger than   :       6.5000

    #   ICSR  RESNO1/2 ATM1/2   INDATM1/2    FEAT   restr    viol   rviol   RESTR    VIOL   RVIOL
    1   7670   1M   2E C   N       7    9 -135.35 -117.80   34.37    1.30  -63.60  169.31   26.59
    1          2E   2E N   CA      9   10  166.34  136.80                  -40.30
    2   7672   3P   4G C   N      23   25  -95.88  -80.20   30.17    0.72   82.20 -114.75   18.90
    2          4G   4G N   CA     25   26 -160.12  174.10                    8.50
    3   7673   4G   5N C   N      27   29 -125.48 -119.90   37.16    1.55  -63.20  157.96   23.28
    3          5N   5N N   CA     29   30  173.74  137.00                  -41.10
    4   7674   5N   6Y C   N      35   37 -130.35 -124.30   18.70    0.77  -63.50  176.64   31.36
    4          6Y   6Y N   CA     37   38  153.10  135.40                  -43.40
    5   7675   6Y   7A C   N      47   49 -143.78 -134.00   13.41    0.39  -62.50 -177.92   34.19
    5          7A   7A N   CA     49   50  156.17  147.00                  -40.90
    6   7676   7A   8T C   N      52   54 -122.92 -124.80    7.50    0.38  -63.20  177.49   26.72
    6          8T   8T N   CA     54   55  150.76  143.50                  -42.10
    7   7677   8T   9L C   N      59   61 -124.30 -108.50   32.02    1.53  -63.50  169.71   27.33
    7          9L   9L N   CA     61   62  160.35  132.50                  -41.20
    8   7678   9L  10D C   N      67   69  -99.43  -96.50   19.09    0.80  -63.30  176.79   19.90
    8         10D  10D N   CA     69   70  133.06  114.20                  -40.00
    9   7679  10D  11G C   N      75   77   92.84   78.70   52.61    0.95   82.20  135.15    7.09
    9         11G  11G N   CA     77   78  143.23 -166.10                    8.50
   10   7680  11G  12A C   N      79   81 -157.42 -134.00   24.92    0.58  -62.50 -170.87   36.06
   10         12A  12A N   CA     81   82  155.51  147.00                  -40.90
   11   7681  12A  13K C   N      84   86 -105.55 -118.00   12.66    0.44  -62.90 -177.39   21.75
   11         13K  13K N   CA     86   87  136.76  139.10                  -40.80
   12   7682  13K  14D C   N      93   95 -116.30  -96.50   22.51    0.93  -63.30  173.22   18.84
   12         14D  14D N   CA     95   96  124.92  114.20                  -40.00
   13   7684  15I  16E C   N     109  111 -133.28 -117.80   22.79    0.75  -63.60 -179.80   27.95
   13         16E  16E N   CA    111  112  153.52  136.80                  -40.30
   14   7685  16E  17G C   N     118  120 -158.37 -167.20   15.40    0.42   82.20 -165.53   14.48
   14         17G  17G N   CA    120  121  161.98  174.60                    8.50
   15   7686  17G  18L C   N     122  124  -97.31 -108.50   12.04    0.63  -63.50 -178.66   23.46
   15         18L  18L N   CA    124  125  136.96  132.50                  -41.20
   16   7687  18L  19L C   N     130  132  -96.51 -108.50   13.28    0.59  -63.50  171.20   22.10
   16         19L  19L N   CA    132  133  126.79  132.50                  -41.20
   17   7688  19L  20G C   N     138  140  -88.42  -80.20   13.78    0.36   82.20 -114.40    7.54
   17         20G  20G N   CA    140  141 -174.84  174.10                    8.50
   18   7689  20G  21A C   N     142  144  -72.99  -68.20   22.94    1.68  -62.50  151.72   25.39
   18         21A  21A N   CA    144  145  167.74  145.30                  -40.90
   19   7692  23G  24G C   N     155  157 -177.26 -167.20   23.66    0.97   82.20  176.18   12.89
   19         24G  24G N   CA    157  158  153.18  174.60                    8.50
   20   7693  24G  25R C   N     159  161 -143.10 -125.20   19.13    0.61  -63.00 -170.70   31.04
   20         25R  25R N   CA    161  162  147.38  140.60                  -41.10
   21   7694  25R  26N C   N     170  172 -137.25 -119.90   19.22    0.60  -63.20 -171.23   27.80
   21         26N  26N N   CA    172  173  145.27  137.00                  -41.10
   22   7695  26N  27L C   N     178  180 -121.47 -108.50   21.55    1.00  -63.50  178.74   28.40
   22         27L  27L N   CA    180  181  149.72  132.50                  -41.20
   23   7698  29A  30H C   N     198  200   55.18   56.30   95.38    8.35  -63.20 -145.83   34.33
   23         30H  30H N   CA    200  201  136.18   40.80                  -42.30
   24   7699  30H  31S C   N     208  210 -144.41 -136.60   14.19    0.81  -64.10 -168.04   12.06
   24         31S  31S N   CA    210  211  139.35  151.20                  -35.00
   25   7701  32P  33L C   N     221  223 -137.45 -108.50   29.76    1.35  -63.50 -165.95   31.52
   25         33L  33L N   CA    223  224  139.39  132.50                  -41.20
   26   7702  33L  34T C   N     229  231 -139.15 -124.80   22.52    0.70  -63.20  174.45   27.32
   26         34T  34T N   CA    231  232  160.85  143.50                  -42.10
   27   7704  35S  36H C   N     242  244 -151.77  -63.20   88.60   14.17  -63.20   88.60   14.17
   27         36H  36H N   CA    244  245  -44.62  -42.30                  -42.30
   28   7706  37P  38A C   N     259  261  -74.31  -68.20   80.30    6.26  -62.50   94.47   16.09
   28         38A  38A N   CA    261  262 -134.63  145.30                  -40.90
   29   7707  38A  39A C   N     264  266  -53.18  -68.20   15.33    1.40  -62.50  170.94   27.57
   29         39A  39A N   CA    266  267  148.41  145.30                  -40.90
   30   7709  40P  41T C   N     276  278 -167.59 -124.80   78.80    2.44  -63.20  150.37   25.46
   30         41T  41T N   CA    278  279 -150.34  143.50                  -42.10
   31   7710  41T  42L C   N     283  285  -80.44  -70.70   56.30    3.91  -63.50  122.92   18.08
   31         42L  42L N   CA    285  286 -162.95  141.60                  -41.20
   32   7711  42L  43M C   N     291  293  -60.47  -63.40    6.46    1.19  -73.00  178.18   11.84
   32         43M  43M N   CA    293  294  -34.74  -40.50                  143.00
   33   7713  44P  45A C   N     306  308  -59.80  -68.20   24.91    2.28  -62.50  150.37   24.51
   33         45A  45A N   CA    308  309  168.75  145.30                  -40.90
   34   7715  46V  47N C   N     318  320  168.30 -119.90   86.68    2.55  -63.20 -174.82   29.85
   34         47N  47N N   CA    320  321 -174.44  137.00                  -41.10
   35   7716  47N  48Y C   N     326  328 -110.26  -98.40   13.79    0.83  -63.50  171.26   24.96
   35         48Y  48Y N   CA    328  329  121.35  128.40                  -43.40
   36   7717  48Y  49A C   N     338  340 -157.02 -134.00   24.89    0.57  -62.50 -171.87   35.87
   36         49A  49A N   CA    340  341  156.45  147.00                  -40.90
   37   7718  49A  50P C   N     343  345  -64.97  -58.70   20.44    2.21  -64.50  162.85   12.13
   37         50P  50P N   CA    345  346  -49.95  -30.50                  147.20
   38   7719  50P  51L C   N     350  352 -164.13 -108.50   83.88    4.74  -70.70  117.88   11.87
   38         51L  51L N   CA    352  353   69.73  132.50                  141.60
   39   7720  51L  52D C   N     358  360 -112.98  -96.50   35.34    1.46  -63.30  132.60   14.19
   39         52D  52D N   CA    360  361   82.95  114.20                  -40.00
   40   7721  52D  53L C   N     366  368 -106.47 -108.50   20.42    1.12  -63.50  171.45   26.44
   40         53L  53L N   CA    368  369  152.82  132.50                  -41.20
   41   7724  55G  56S C   N     385  387  -76.40  -72.40    7.76    0.36  -64.10  166.40   12.83
   41         56S  56S N   CA    387  388  159.05  152.40                  -35.00
   42   7725  56S  57A C   N     391  393 -104.44 -134.00   31.70    0.73  -62.50 -178.65   27.97
   42         57A  57A N   CA    393  394  135.53  147.00                  -40.90
   43   7726  57A  58E C   N     396  398   50.00   54.60    4.77    0.48  -63.60  141.27   24.26
   43         58E  58E N   CA    398  399   43.68   42.40                  -40.30
   44   7729  60P  61K C   N     419  421 -156.87 -118.00   43.24    1.43  -62.90 -173.46   29.83
   44         61K  61K N   CA    421  422  158.05  139.10                  -40.80
   45   7730  61K  62Q C   N     428  430 -135.54 -121.10   36.91    1.46  -63.80  162.70   27.66
   45         62Q  62Q N   CA    430  431  173.67  139.70                  -40.30
   46   7732  63C  64H C   N     443  445  -68.33  -67.60   23.01    1.75  -63.20  154.78   19.67
   46         64H  64H N   CA    445  446  163.00  140.00                  -42.30
   47   7738  69V  70P C   N     484  486  -69.36  -58.70   20.72    1.22  -64.50  160.01   12.20
   47         70P  70P N   CA    486  487  -12.74  -30.50                  147.20
   48   7739  70P  71Q C   N     491  493  -58.05  -73.00   17.75    1.38  -63.80  169.52   24.63
   48         71Q  71Q N   CA    493  494  150.28  140.70                  -40.30
   49   7740  71Q  72G C   N     500  502 -164.85 -167.20    2.41    0.06   82.20 -158.69   14.67
   49         72G  72G N   CA    502  503  175.14  174.60                    8.50
   50   7741  72G  73T C   N     504  506 -128.35 -124.80   15.96    0.58  -63.20  171.68   26.30
   50         73T  73T N   CA    506  507  159.06  143.50                  -42.10
   51   7742  73T  74S C   N     511  513 -133.08 -136.60    6.09    0.35  -64.10 -177.62   18.11
   51         74S  74S N   CA    513  514  156.16  151.20                  -35.00
   52   7744  75P  76A C   N     524  526 -109.23 -134.00   25.12    0.68  -62.50 -177.62   32.36
   52         76A  76A N   CA    526  527  142.81  147.00                  -40.90
   53   7748  79P  80Y C   N     550  552 -134.43 -124.30   23.02    0.91  -63.50  175.50   31.36
   53         80Y  80Y N   CA    552  553  156.07  135.40                  -43.40
   54   7749  80Y  81G C   N     562  564 -156.93 -167.20   22.09    0.67   82.20 -170.05   14.26
   54         81G  81G N   CA    564  565  155.04  174.60                    8.50
   55   7750  81G  82Y C   N     566  568 -130.05 -124.30    8.85    0.37  -63.50 -173.27   32.96
   55         82Y  82Y N   CA    568  569  142.13  135.40                  -43.40
   56   7751  82Y  83F C   N     578  580 -135.71 -124.20   16.58    0.45  -63.20  176.09   29.16
   56         83F  83F N   CA    580  581  155.23  143.30                  -44.30
   57   7752  83F  84G C   N     589  591  170.11 -167.20   23.09    0.55   82.20 -175.82   12.90
   57         84G  84G N   CA    591  592  170.35  174.60                    8.50
   58   7753  84G  85G C   N     593  595  154.61 -167.20   38.20    0.75   82.20 -179.52   12.11
   58         85G  85G N   CA    595  596  173.82  174.60                    8.50
   59   7754  85G  86G C   N     597  599  176.12 -167.20   22.45    0.82   82.20  177.88   12.77
   59         86G  86G N   CA    599  600  159.57  174.60                    8.50
   60   7755  86G  87Y C   N     601  603 -130.06 -124.30    9.96    0.40  -63.50 -174.58   32.76
   60         87Y  87Y N   CA    603  604  143.53  135.40                  -43.40
   61   7756  87Y  88Y C   N     613  615 -127.46 -124.30    5.37    0.22  -63.50 -171.93   33.06
   61         88Y  88Y N   CA    615  616  139.74  135.40                  -43.40
   62   7757  88Y  89S C   N     625  627 -139.10 -136.60    2.78    0.14  -64.10 -169.60   19.13
   62         89S  89S N   CA    627  628  149.99  151.20                  -35.00
   63   7759  90C  91R C   N     637  639 -136.73 -125.20   11.74    0.42  -63.00 -169.11   30.85
   63         91R  91R N   CA    639  640  142.82  140.60                  -41.10
   64   7761  92V  93S C   N     655  657 -148.80 -136.60   12.24    0.51  -64.10 -165.89   20.13
   64         93S  93S N   CA    657  658  150.34  151.20                  -35.00
   65   7762  93S  94R C   N     661  663 -146.99 -125.20   23.12    0.74  -63.00 -169.86   31.40
   65         94R  94R N   CA    663  664  148.32  140.60                  -41.10
   66   7763  94R  95S C   N     672  674 -148.70 -136.60   12.28    0.44  -64.10 -168.54   19.93
   66         95S  95S N   CA    674  675  153.24  151.20                  -35.00
   67   7764  95S  96S C   N     678  680 -146.66 -136.60   10.31    0.47  -64.10 -165.54   19.99
   67         96S  96S N   CA    680  681  148.93  151.20                  -35.00
   68   7765  96S  97L C   N     684  686 -131.62 -108.50   24.76    1.10  -63.50 -169.94   30.61
   68         97L  97L N   CA    686  687  141.36  132.50                  -41.20
   69   7766  97L  98K C   N     692  694 -127.17 -118.00    9.17    0.34  -62.90 -169.05   28.63
   69         98K  98K N   CA    694  695  139.39  139.10                  -40.80
   70   7769 100C 101A C   N     714  716 -141.36 -134.00    7.87    0.18  -62.50 -173.21   34.84
   70        101A 101A N   CA    716  717  149.77  147.00                  -40.90
   71   7770 101A 102Q C   N     719  721 -137.51 -121.10   21.48    0.68  -63.80 -178.25   30.59
   71        102Q 102Q N   CA    721  722  153.56  139.70                  -40.30
   72   7771 102Q 103A C   N     728  730 -134.72 -134.00    3.35    0.17  -62.50 -176.37   33.96
   72        103A 103A N   CA    730  731  150.27  147.00                  -40.90
   73   7772 103A 104A C   N     733  735 -142.98 -134.00   11.77    0.32  -62.50 -176.87   34.32
   73        104A 104A N   CA    735  736  154.60  147.00                  -40.90
   74   7773 104A 105T C   N     738  740 -122.15 -124.80    5.54    0.17  -63.20 -171.29   28.12
   74        105T 105T N   CA    740  741  138.63  143.50                  -42.10
   75   7774 105T 106L C   N     745  747 -121.88 -108.50   18.51    0.83  -63.50 -176.95   29.02
   75        106L 106L N   CA    747  748  145.30  132.50                  -41.20
   76   7775 106L 107A C   N     753  755  -93.59  -68.20   36.99    3.64  -62.50  162.31   25.26
   76        107A 107A N   CA    755  756  118.41  145.30                  -40.90
   77   7777 108A 109Y C   N     763  765 -112.54  -98.40   16.34    0.97  -63.50  170.81   24.80
   77        109Y 109Y N   CA    765  766  120.22  128.40                  -43.40
   78   7779 110P 111A C   N     782  784 -107.31 -134.00   28.26    0.66  -62.50 -175.87   28.33
   78        111A 111A N   CA    784  785  137.69  147.00                  -40.90
   79   7780 111A 112E C   N     787  789 -121.23 -117.80    9.21    0.38  -63.60 -176.37   27.74
   79        112E 112E N   CA    789  790  145.35  136.80                  -40.30
   80   7781 112E 113T C   N     796  798 -120.51 -124.80    6.38    0.20  -63.20 -171.93   27.93
   80        113T 113T N   CA    798  799  138.78  143.50                  -42.10
   81   7783 114P 115T C   N     810  812 -124.91 -124.80    2.14    0.09  -63.20 -172.99   28.07
   81        115T 115T N   CA    812  813  141.36  143.50                  -42.10
   82   7784 115T 116A C   N     817  819 -153.85 -134.00   22.49    0.52  -62.50 -174.43   35.29
   82        116A 116A N   CA    819  820  157.57  147.00                  -40.90
   83   7785 116A 117G C   N     822  824  164.19 -167.20   33.37    1.09   82.20  169.99   11.93
   83        117G 117G N   CA    824  825  157.41  174.60                    8.50
   84   7786 117G 118E C   N     826  828 -137.71 -117.80   23.84    0.70  -63.60 -174.74   28.87
   84        118E 118E N   CA    828  829  149.91  136.80                  -40.30
   85   7787 118E 119E C   N     835  837 -115.06 -117.80    3.15    0.09  -63.60 -177.06   21.99
   85        119E 119E N   CA    837  838  135.25  136.80                  -40.30
   86   7788 119E 120Y C   N     844  846 -122.16 -124.30   10.81    0.49  -63.50  178.14   25.58
   86        120Y 120Y N   CA    846  847  124.81  135.40                  -43.40
   87   7790 121P 122S C   N     863  865 -141.89 -136.60    6.62    0.20  -64.10 -173.21   19.09
   87        122S 122S N   CA    865  866  155.17  151.20                  -35.00
   88   7791 122S 123R C   N     869  871 -119.26 -125.20   11.81    0.42  -63.00 -179.51   21.22
   88        123R 123R N   CA    871  872  130.40  140.60                  -41.10
   89   7793 124P 125T C   N     887  889 -126.02 -124.80    1.39    0.08  -63.20 -174.01   28.01
   89        125T 125T N   CA    889  890  142.84  143.50                  -42.10
   90   7794 125T 126E C   N     894  896 -131.39 -117.80   15.88    0.47  -63.60 -172.62   28.81
   90        126E 126E N   CA    896  897  145.01  136.80                  -40.30
   91   7795 126E 127F C   N     903  905 -129.75 -124.20    8.46    0.24  -63.20  178.86   29.20
   91        127F 127F N   CA    905  906  149.68  143.30                  -44.30
   92   7796 127F 128A C   N     914  916 -138.93 -134.00    6.59    0.19  -62.50 -175.68   34.30
   92        128A 128A N   CA    916  917  151.37  147.00                  -40.90
   93   7797 128A 129F C   N     919  921 -128.54 -124.20    7.96    0.25  -63.20  178.14   29.03
   93        129F 129F N   CA    921  922  149.98  143.30                  -44.30
   94   7798 129F 130Y C   N     930  932 -121.15 -124.30   12.52    0.54  -63.50  176.37   25.34
   94        130Y 130Y N   CA    932  933  123.28  135.40                  -43.40
   95   7800 131P 132G C   N     949  951 -149.68 -167.20   26.65    0.64   82.20 -165.74   14.69
   95        132G 132G N   CA    951  952  154.52  174.60                    8.50
   96   7801 132G 133Y C   N     953  955 -118.41 -124.30   17.76    0.73  -63.50  171.09   24.62
   96        133Y 133Y N   CA    955  956  118.64  135.40                  -43.40
   97   7802 133Y 134P C   N     965  967  -71.67  -58.70   17.73    1.29  -64.50  165.76   12.75
   97        134P 134P N   CA    967  968  -18.40  -30.50                  147.20
   98   7803 134P 135G C   N     972  974  -67.50  -80.20   27.45    0.64   82.20 -154.17    6.65
   98        135G 135G N   CA    974  975  149.76  174.10                    8.50
   99   7804 135G 136T C   N     976  978 -132.63 -124.80   15.45    0.48  -63.20  175.40   27.05
   99        136T 136T N   CA    978  979  156.82  143.50                  -42.10
  100   7805 136T 137Y C   N     983  985 -127.10 -124.30    8.08    0.33  -63.50 -175.10   32.54
  100        137Y 137Y N   CA    985  986  142.97  135.40                  -43.40
  101   7806 137Y 138Q C   N     995  997 -117.41 -121.10    7.25    0.27  -63.80 -178.16   24.28
  101        138Q 138Q N   CA    997  998  133.46  139.70                  -40.30
  102   7808 139P 140M C   N    1011 1013 -127.42 -125.60   13.27    0.59  -63.40  177.78   31.62
  102        140M 140M N   CA   1013 1014  153.65  140.50                  -40.50
  103   7809 140M 141A C   N    1019 1021 -137.59 -134.00    8.53    0.37  -62.50 -179.29   33.64
  103        141A 141A N   CA   1021 1022  154.73  147.00                  -40.90
  104   7810 141A 142S C   N    1024 1026 -134.95 -136.60    5.56    0.31  -64.10 -177.22   18.28
  104        142S 142S N   CA   1026 1027  156.51  151.20                  -35.00
  105   7811 142S 143Y C   N    1030 1032 -127.08 -124.30    3.95    0.17  -63.50 -170.61   33.25
  105        143Y 143Y N   CA   1032 1033  138.20  135.40                  -43.40
  106   7812 143Y 144L C   N    1042 1044 -129.80 -108.50   25.98    1.15  -63.50 -176.21   29.62
  106        144L 144L N   CA   1044 1045  147.38  132.50                  -41.20
  107   7813 144L 145D C   N    1050 1052 -111.88  -96.50   29.60    1.24  -63.30 -174.05   20.50
  107        145D 145D N   CA   1052 1053  139.49  114.20                  -40.00
  108   7815 146V 147S C   N    1065 1067 -133.57 -136.60    4.69    0.26  -64.10 -176.15   18.25
  108        147S 147S N   CA   1067 1068  154.78  151.20                  -35.00
  109   7818 149V 150Q C   N    1085 1087 -127.09 -121.10   17.95    0.74  -63.80  174.94   29.07
  109        150Q 150Q N   CA   1087 1088  156.61  139.70                  -40.30
  110   7819 150Q 151T C   N    1094 1096 -126.08 -124.80   11.15    0.44  -63.20  175.01   26.59
  110        151T 151T N   CA   1096 1097  154.57  143.50                  -42.10
  111   7820 151T 152L C   N    1101 1103 -116.38 -108.50    8.33    0.37  -63.50 -175.85   23.13
  111        152L 152L N   CA   1103 1104  135.20  132.50                  -41.20
  112   7821 152L 153G C   N    1109 1111  -95.17  -80.20   25.98    0.66   82.20 -112.11   19.05
  112        153G 153G N   CA   1111 1112 -164.67  174.10                    8.50
  113   7822 153G 154A C   N    1113 1115 -127.46 -134.00    9.05    0.27  -62.50 -170.18   34.58
  113        154A 154A N   CA   1115 1116  140.75  147.00                  -40.90
  114   7823 154A 155P C   N    1118 1120  -67.76  -58.70    9.29    1.07  -64.50  175.71   13.28
  114        155P 155P N   CA   1120 1121  -28.48  -30.50                  147.20
  115   7824 155P 156G C   N    1125 1127   83.23   78.70   25.36    0.54   82.20  160.45    7.84
  115        156G 156G N   CA   1127 1128  168.95 -166.10                    8.50
  116   7825 156G 157E C   N    1129 1131 -126.30 -117.80    8.54    0.33  -63.60 -172.90   22.16
  116        157E 157E N   CA   1131 1132  135.97  136.80                  -40.30
  117   7827 158P 159R C   N    1145 1147 -128.08 -125.20   14.04    0.61  -63.00  176.96   28.38
  117        159R 159R N   CA   1147 1148  154.34  140.60                  -41.10
  118   7828 159R 160H C   N    1156 1158 -119.79 -125.60    6.65    0.17  -63.20 -173.34   20.47
  118        160H 160H N   CA   1158 1159  135.58  138.80                  -42.30
  119   7829 160H 161D C   N    1166 1168 -118.72  -96.50   38.61    1.62  -63.30 -177.17   26.15
  119        161D 161D N   CA   1168 1169  145.78  114.20                  -40.00
  120   7830 161D 162S C   N    1174 1176 -124.51 -136.60   14.16    0.43  -64.10 -171.24   11.63
  120        162S 162S N   CA   1176 1177  143.83  151.20                  -35.00
  121   7831 162S 163L C   N    1180 1182 -125.37 -108.50   17.12    0.78  -63.50 -172.86   23.28
  121        163L 163L N   CA   1182 1183  135.41  132.50                  -41.20
  122   7832 163L 164L C   N    1188 1190 -113.01 -108.50    8.50    0.48  -63.50  173.70   21.83
  122        164L 164L N   CA   1190 1191  125.30  132.50                  -41.20
  123   7835 166V 167D C   N    1210 1212 -128.48  -96.50   37.04    1.54  -63.30 -175.25   19.86
  123        167D 167D N   CA   1212 1213  132.87  114.20                  -40.00
  124   7836 167D 168S C   N    1218 1220 -126.96 -136.60   17.10    0.62  -64.10 -176.80   11.29
  124        168S 168S N   CA   1220 1221  137.07  151.20                  -35.00
  125   7837 168S 169Y C   N    1224 1226 -130.49 -124.30    6.62    0.55  -63.50 -171.25   26.93
  125        169Y 169Y N   CA   1226 1227  133.06  135.40                  -43.40
  126   7838 169Y 170Q C   N    1236 1238 -144.31 -121.10   23.87    0.79  -63.80 -167.89   32.46
  126        170Q 170Q N   CA   1238 1239  145.27  139.70                  -40.30
  127   7839 170Q 171S C   N    1245 1247 -157.41 -136.60   22.11    0.71  -64.10 -169.28   20.53
  127        171S 171S N   CA   1247 1248  158.66  151.20                  -35.00
  128   7840 171S 172W C   N    1251 1253 -134.87 -124.90   10.46    0.38  -63.00 -176.15   27.81
  128        172W 172W N   CA   1253 1254  146.58  143.40                  -44.20
  129   7841 172W 173A C   N    1265 1267 -137.61 -134.00    6.42    0.39  -62.50 -167.35   35.60
  129        173A 173A N   CA   1267 1268  141.70  147.00                  -40.90
  130   7842 173A 174L C   N    1270 1272 -134.19 -108.50   25.80    1.20  -63.50 -170.22   23.43
  130        174L 174L N   CA   1272 1273  134.93  132.50                  -41.20
  131   7843 174L 175A C   N    1278 1280 -143.50 -134.00   13.88    0.43  -62.50 -178.90   34.02
  131        175A 175A N   CA   1280 1281  157.13  147.00                  -40.90
  132   7844 175A 176G C   N    1283 1285  153.87 -167.20   39.60    0.61   82.20 -172.41   12.44
  132        176G 176G N   CA   1285 1286 -178.14  174.60                    8.50
  133   7845 176G 177G C   N    1287 1289  106.09   78.70   48.73    0.80   82.20  147.04    8.32
  133        177G 177G N   CA   1289 1290  153.59 -166.10                    8.50
  134   7846 177G 178W C   N    1291 1293 -129.94 -124.90    9.99    0.57  -63.00 -168.93   21.10
  134        178W 178W N   CA   1293 1294  134.77  143.40                  -44.20
  135   7847 178W 179N C   N    1305 1307 -146.09 -119.90   26.26    1.14  -63.20 -165.27   21.07
  135        179N 179N N   CA   1307 1308  135.11  137.00                  -41.10
  136   7848 179N 180S C   N    1313 1315 -157.05 -136.60   22.93    1.17  -64.10 -161.11   12.81
  136        180S 180S N   CA   1315 1316  140.83  151.20                  -35.00
  137   7849 180S 181Q C   N    1319 1321 -162.23 -121.10   42.03    1.42  -63.80 -162.40   34.10
  137        181Q 181Q N   CA   1321 1322  148.36  139.70                  -40.30
  138   7850 181Q 182M C   N    1328 1330 -149.34 -125.60   25.04    0.81  -63.40 -168.59   35.31
  138        182M 182M N   CA   1330 1331  148.47  140.50                  -40.50
  139   7853 184C 185Q C   N    1348 1350 -162.17 -121.10   44.91    1.40  -63.80 -170.61   32.86
  139        185Q 185Q N   CA   1350 1351  157.86  139.70                  -40.30
  140   7854 185Q 186G C   N    1357 1359 -173.06 -167.20    9.52    0.37   82.20 -169.95   13.79
  140        186G 186G N   CA   1359 1360  167.09  174.60                    8.50
  141   7855 186G 187E C   N    1361 1363 -154.30 -117.80   49.68    1.56  -63.60  174.60   28.27
  141        187E 187E N   CA   1363 1364  170.50  136.80                  -40.30
  142   7856 187E 188Q C   N    1370 1372 -134.88 -121.10   25.67    0.93  -63.80  173.56   29.25
  142        188Q 188Q N   CA   1372 1373  161.36  139.70                  -40.30
  143   7857 188Q 189N C   N    1379 1381 -123.49 -119.90    3.96    0.12  -63.20 -170.40   20.99
  143        189N 189N N   CA   1381 1382  138.66  137.00                  -41.10
  144   7858 189N 190P C   N    1387 1389  -79.30  -58.70   29.49    2.05  -64.50  157.29   12.53
  144        190P 190P N   CA   1389 1390   -9.40  -30.50                  147.20
  145   7860 191P 192G C   N    1401 1403 -144.26 -167.20   25.71    0.40   82.20 -155.78   15.42
  145        192G 192G N   CA   1403 1404  163.00  174.60                    8.50
  146   7862 193P 194F C   N    1412 1414 -125.70 -124.20   35.00    1.61  -63.20  150.98   25.02
  146        194F 194F N   CA   1414 1415  178.27  143.30                  -44.30
  147   7863 194F 195W C   N    1423 1425 -135.74 -124.90   17.84    0.60  -63.00  174.15   26.67
  147        195W 195W N   CA   1425 1426  157.57  143.40                  -44.20
  148   7864 195W 196K C   N    1437 1439 -157.63 -118.00   42.70    1.42  -62.90 -170.42   30.27
  148        196K 196K N   CA   1439 1440  154.98  139.10                  -40.80
  149   7865 196K 197A C   N    1446 1448 -158.79 -134.00   26.27    0.61  -62.50 -170.34   36.21
  149        197A 197A N   CA   1448 1449  155.70  147.00                  -40.90
  150   7866 197A 198A C   N    1451 1453 -152.32 -134.00   19.17    0.46  -62.50 -170.83   35.80
  150        198A 198A N   CA   1453 1454  152.61  147.00                  -40.90
  151   7867 198A 199F C   N    1456 1458 -150.79 -124.20   26.88    0.93  -63.20 -170.10   31.97
  151        199F 199F N   CA   1458 1459  147.20  143.30                  -44.30
  152   7868 199F 200A C   N    1467 1469 -171.36 -134.00   37.92    1.51  -62.50 -150.85   40.07
  152        200A 200A N   CA   1469 1470  140.51  147.00                  -40.90
  153   7869 200A 201D C   N    1472 1474 -151.74  -96.50   55.60    2.28  -63.30 -176.75   19.44
  153        201D 201D N   CA   1474 1475  120.50  114.20                  -40.00
  154   7870 201D 202S C   N    1480 1482 -122.80 -136.60   13.89    0.59  -64.10 -178.06   17.29
  154        202S 202S N   CA   1482 1483  152.78  151.20                  -35.00
  155   7871 202S 203S C   N    1486 1488 -153.17 -136.60   26.38    0.90  -64.10  177.28   19.26
  155        203S 203S N   CA   1488 1489  171.72  151.20                  -35.00
  156   7872 203S 204G C   N    1492 1494  175.50 -167.20   20.97    0.71   82.20 -179.74   12.88
  156        204G 204G N   CA   1494 1495  162.74  174.60                    8.50
  157   7873 204G 205Q C   N    1496 1498 -163.07 -121.10   73.03    2.58  -63.80  155.92   27.75
  157        205Q 205Q N   CA   1498 1499 -160.54  139.70                  -40.30
  158   7874 205Q 206H C   N    1505 1507  136.67   56.30  100.38   15.99  -63.20 -145.14   24.71
  158        206H 206H N   CA   1507 1508  100.95   40.80                  -42.30
  159   7877 208P 209D C   N    1529 1531  172.01  -96.50   96.77    3.99  -63.30 -145.69   34.32
  159        209D 209D N   CA   1531 1532  145.71  114.20                  -40.00
  160   7878 209D 210A C   N    1537 1539 -149.21 -134.00   25.40    0.90  -62.50  174.79   33.27
  160        210A 210A N   CA   1539 1540  167.33  147.00                  -40.90
  161   7880 211C 212A C   N    1548 1550  165.19 -134.00   74.08    4.04  -62.50 -163.26   30.13
  161        212A 212A N   CA   1550 1551  104.71  147.00                  -40.90
  162   7881 212A 213F C   N    1553 1555 -105.79 -124.20   78.09    3.18  -63.20  119.56   14.11
  162        213F 213F N   CA   1555 1556   67.41  143.30                  -44.30
  163   7882 213F 214R C   N    1564 1566 -105.15 -125.20   34.60    1.15  -63.00  159.18   19.04
  163        214R 214R N   CA   1566 1567  112.40  140.60                  -41.10
  164   7883 214R 215R C   N    1575 1577 -139.83 -125.20   67.91    3.55  -63.00  138.62   15.71
  164        215R 215R N   CA   1577 1578   74.29  140.60                  -41.10
  165   7884 215R 216G C   N    1586 1588  -63.99  -62.40  120.48   18.06  -62.40  120.48   18.06
  165        216G 216G N   CA   1588 1589 -161.67  -41.20                  -41.20
  166   7889 220R 221I C   N    1630 1632  105.38 -120.60  134.81    9.80 -120.60  134.81    9.80
  166        221I 221I N   CA   1632 1633  115.75  130.30                  130.30
  167   7906 237A 238N C   N    1772 1774 -140.29 -119.90   82.93    3.26  -63.20  127.48   20.11
  167        238N 238N N   CA   1774 1775 -142.62  137.00                  -41.10
  168   7948 279K 280N C   N    2127 2129  174.21 -119.90   71.73    2.29  -63.20 -163.50   31.15
  168        280N 280N N   CA   2129 2130  165.34  137.00                  -41.10
  169   7949 280N 281S C   N    2135 2137  -89.33  -72.40   33.52    2.52  -64.10  160.47   10.39
  169        281S 281S N   CA   2137 2138  123.47  152.40                  -35.00


report______> Distribution of short non-bonded contacts:


DISTANCE1:  0.00 2.10 2.20 2.30 2.40 2.50 2.60 2.70 2.80 2.90 3.00 3.10 3.20 3.30 3.40
DISTANCE2:  2.10 2.20 2.30 2.40 2.50 2.60 2.70 2.80 2.90 3.00 3.10 3.20 3.30 3.40 3.50
FREQUENCY:     0    0    0    0    1   13   26   90  123  120  160  180  201  201  224


<< end of ENERGY.
iupac_m_397W> Atoms were not swapped because of the uncertainty of how to handle the H atom.
iupac_m_397W> Atoms were not swapped because of the uncertainty of how to handle the H atom.
>> Model assessment by DOPE potential
iatmcls_286W> MODEL atom not classified:  PRO:OXT  PRO


>> ENERGY; Differences between the model's features and restraints:
Number of all residues in MODEL                   :      284
Number of all, selected real atoms                :     2162    2162
Number of all, selected pseudo atoms              :        0       0
Number of all static, selected restraints         :    11981   11981
COVALENT_CYS                                      :        F
NONBONDED_SEL_ATOMS                               :        1
Number of non-bonded pairs (excluding 1-2,1-3,1-4):   155752
Dynamic pairs routine                             : 1, NATM x NATM double loop
Atomic shift for contacts update (UPDATE_DYNAMIC) :    0.390
LENNARD_JONES_SWITCH                              :    6.500   7.500
COULOMB_JONES_SWITCH                              :    6.500   7.500
RESIDUE_SPAN_RANGE                                :        1    9999
NLOGN_USE                                         :       15
CONTACT_SHELL                                     :   15.000
DYNAMIC_PAIRS,_SPHERE,_COULOMB,_LENNARD,_MODELLER :        T       F       F       F       T
SPHERE_STDV                                       :    0.050
RADII_FACTOR                                      :    0.820
Current energy                                    :      -10574.5059


<< end of ENERGY.
DOPE score               : -10574.505859
>> Model assessment by GA341 potential

Surface library          : C:\Program Files\Modeller9.17/modlib/surf5.de
Pair library             : C:\Program Files\Modeller9.17/modlib/pair9.de
Chain identifier         : _
% sequence identity      :    80.821999
Sequence length          :          284
Compactness              :     0.006510
Native energy (pair)     :   -90.906008
Native energy (surface)  :     9.540919
Native energy (combined) :    -0.654697
Z score (pair)           :    -4.756094
Z score (surface)        :    -2.115529
Z score (combined)       :    -4.700924
GA341 score              :     1.000000


>> ENERGY; Differences between the model's features and restraints:
Number of all residues in MODEL                   :      284
Number of all, selected real atoms                :     2162    2162
Number of all, selected pseudo atoms              :        0       0
Number of all static, selected restraints         :    11981   11981
COVALENT_CYS                                      :        F
NONBONDED_SEL_ATOMS                               :        1
Number of non-bonded pairs (excluding 1-2,1-3,1-4):     3105
Dynamic pairs routine                             : 2, NATM x NATM cell sorting
Atomic shift for contacts update (UPDATE_DYNAMIC) :    0.390
LENNARD_JONES_SWITCH                              :    6.500   7.500
COULOMB_JONES_SWITCH                              :    6.500   7.500
RESIDUE_SPAN_RANGE                                :        0   99999
NLOGN_USE                                         :       15
CONTACT_SHELL                                     :    4.000
DYNAMIC_PAIRS,_SPHERE,_COULOMB,_LENNARD,_MODELLER :        T       T       F       F       F
SPHERE_STDV                                       :    0.050
RADII_FACTOR                                      :    0.820
Current energy                                    :        1870.0928


Summary of the restraint violations: 

   NUM     ... number of restraints.
   NUMVI   ... number of restraints with RVIOL > VIOL_REPORT_CUT[i].
   RVIOL   ... relative difference from the best value.
   NUMVP   ... number of restraints with -Ln(pdf) > VIOL_REPORT_CUT2[i].
   RMS_1   ... RMS(feature, minimally_violated_basis_restraint, NUMB).
   RMS_2   ... RMS(feature, best_value, NUMB).
   MOL.PDF ... scaled contribution to -Ln(Molecular pdf).

 #                     RESTRAINT_GROUP      NUM   NUMVI  NUMVP   RMS_1   RMS_2         MOL.PDF     S_i
------------------------------------------------------------------------------------------------------
 1 Bond length potential              :    2230       0      0   0.004   0.004      10.733       1.000
 2 Bond angle potential               :    3039       0      2   1.848   1.848      195.11       1.000
 3 Stereochemical cosine torsion poten:    1500       0     33  51.198  51.198      610.59       1.000
 4 Stereochemical improper torsion pot:     900       0      0   0.963   0.963      19.103       1.000
 5 Soft-sphere overlap restraints     :    3105       0      0   0.003   0.003      3.1838       1.000
 6 Lennard-Jones 6-12 potential       :       0       0      0   0.000   0.000      0.0000       1.000
 7 Coulomb point-point electrostatic p:       0       0      0   0.000   0.000      0.0000       1.000
 8 H-bonding potential                :       0       0      0   0.000   0.000      0.0000       1.000
 9 Distance restraints 1 (CA-CA)      :     801       7     15   2.268   2.268      199.88       1.000
10 Distance restraints 2 (N-O)        :     902      10     24   2.479   2.479      259.80       1.000
11 Mainchain Phi dihedral restraints  :       0       0      0   0.000   0.000      0.0000       1.000
12 Mainchain Psi dihedral restraints  :       0       0      0   0.000   0.000      0.0000       1.000
13 Mainchain Omega dihedral restraints:     283       0      0   2.891   2.891      27.892       1.000
14 Sidechain Chi_1 dihedral restraints:     225       0      4  83.333  83.333      73.496       1.000
15 Sidechain Chi_2 dihedral restraints:     170       0      0  75.301  75.301      59.348       1.000
16 Sidechain Chi_3 dihedral restraints:      96       0      0  90.107  90.107      54.579       1.000
17 Sidechain Chi_4 dihedral restraints:      32       0      0 101.113 101.113      24.163       1.000
18 Disulfide distance restraints      :       0       0      0   0.000   0.000      0.0000       1.000
19 Disulfide angle restraints         :       0       0      0   0.000   0.000      0.0000       1.000
20 Disulfide dihedral angle restraints:       0       0      0   0.000   0.000      0.0000       1.000
21 Lower bound distance restraints    :       0       0      0   0.000   0.000      0.0000       1.000
22 Upper bound distance restraints    :       0       0      0   0.000   0.000      0.0000       1.000
23 Distance restraints 3 (SDCH-MNCH)  :    1075       0      0   0.626   0.626      50.190       1.000
24 Sidechain Chi_5 dihedral restraints:       0       0      0   0.000   0.000      0.0000       1.000
25 Phi/Psi pair of dihedral restraints:     282     172     24  30.794 143.664      235.96       1.000
26 Distance restraints 4 (SDCH-SDCH)  :     446       0      2   1.027   1.027      46.070       1.000
27 Distance restraints 5 (X-Y)        :       0       0      0   0.000   0.000      0.0000       1.000
28 NMR distance restraints 6 (X-Y)    :       0       0      0   0.000   0.000      0.0000       1.000
29 NMR distance restraints 7 (X-Y)    :       0       0      0   0.000   0.000      0.0000       1.000
30 Minimal distance restraints        :       0       0      0   0.000   0.000      0.0000       1.000
31 Non-bonded restraints              :       0       0      0   0.000   0.000      0.0000       1.000
32 Atomic accessibility restraints    :       0       0      0   0.000   0.000      0.0000       1.000
33 Atomic density restraints          :       0       0      0   0.000   0.000      0.0000       1.000
34 Absolute position restraints       :       0       0      0   0.000   0.000      0.0000       1.000
35 Dihedral angle difference restraint:       0       0      0   0.000   0.000      0.0000       1.000
36 GBSA implicit solvent potential    :       0       0      0   0.000   0.000      0.0000       1.000
37 EM density fitting potential       :       0       0      0   0.000   0.000      0.0000       1.000
38 SAXS restraints                    :       0       0      0   0.000   0.000      0.0000       1.000
39 Symmetry restraints                :       0       0      0   0.000   0.000      0.0000       1.000


# Heavy relative violation of each residue is written to: hoxb13.V99990006
# The profile is NOT normalized by the number of restraints.
# The profiles are smoothed over a window of residues:    1
# The sum of all numbers in the file:   54274.0742


List of the violated restraints:
   A restraint is violated when the relative difference
   from the best value (RVIOL) is larger than CUTOFF.

   ICSR   ... index of a restraint in the current set.
   RESNO  ... residue numbers of the first two atoms.
   ATM    ... IUPAC atom names of the first two atoms.
   FEAT   ... the value of the feature in the model.
   restr  ... the mean of the basis restraint with the smallest
              difference from the model (local minimum).
   viol   ... difference from the local minimum.
   rviol  ... relative difference from the local minimum.
   RESTR  ... the best value (global minimum).
   VIOL   ... difference from the best value.
   RVIOL  ... relative difference from the best value.


-------------------------------------------------------------------------------------------------

Feature  9                           : Distance restraints 1 (CA-CA)           
List of the RVIOL violations larger than   :       4.5000

    #   ICSR  RESNO1/2 ATM1/2   INDATM1/2    FEAT   restr    viol   rviol   RESTR    VIOL   RVIOL
    1   8762   1M  58E CA  CA      2  399   29.02   11.95   17.07    5.91   11.95   17.07    5.91
    2   8763   1M 216G CA  CA      2 1589   42.43   11.12   31.31   11.12   11.12   31.31   11.12
    3   8767  35S 216G CA  CA    239 1589   33.25   10.57   22.68    7.77   10.57   22.68    7.77
    4   8771  36H 216G CA  CA    245 1589   30.66    9.28   21.38    7.37    9.28   21.38    7.37
    5   8772  36H 217R CA  CA    245 1593   28.18   13.05   15.13    5.52   13.05   15.13    5.52
    6   8775  43M 216G CA  CA    294 1589   25.47    8.47   17.00    5.94    8.47   17.00    5.94
    7   8778  51L 216G CA  CA    353 1589   22.61    6.64   15.97    5.74    6.64   15.97    5.74

-------------------------------------------------------------------------------------------------

Feature 10                           : Distance restraints 2 (N-O)             
List of the RVIOL violations larger than   :       4.5000

    #   ICSR  RESNO1/2 ATM1/2   INDATM1/2    FEAT   restr    viol   rviol   RESTR    VIOL   RVIOL
    1   9575  43M 216G N   O     293 1591   24.88   10.23   14.65    4.76   10.23   14.65    4.76
    2   9582  58E   1M N   O     398    8   28.39   10.94   17.45    5.83   10.94   17.45    5.83
    3   9589 216G  35S N   O    1588  243   32.53    8.42   24.11    8.04    8.42   24.11    8.04
    4   9590 216G  36H N   O    1588  253   33.66    8.71   24.95    8.20    8.71   24.95    8.20
    5   9591 216G  43M N   O    1588  300   26.92    6.24   20.68    7.03    6.24   20.68    7.03
    6   9592 216G  51L N   O    1588  359   21.76    4.33   17.43    6.12    4.33   17.43    6.12
    7   9593 216G  58E N   O    1588  406   14.82    2.22   12.60    4.51    2.22   12.60    4.51
    8   9595 217R  35S N   O    1592  243   29.81   10.66   19.15    6.83   10.66   19.15    6.83
    9   9596 217R  43M N   O    1592  300   24.42    8.93   15.49    5.59    8.93   15.49    5.59
   10   9597 217R  51L N   O    1592  359   19.46    7.06   12.40    4.66    7.06   12.40    4.66

-------------------------------------------------------------------------------------------------

Feature 25                           : Phi/Psi pair of dihedral restraints     
List of the RVIOL violations larger than   :       6.5000

    #   ICSR  RESNO1/2 ATM1/2   INDATM1/2    FEAT   restr    viol   rviol   RESTR    VIOL   RVIOL
    1   7670   1M   2E C   N       7    9 -145.01 -117.80   34.86    1.06  -63.60 -179.48   28.61
    1          2E   2E N   CA      9   10  158.58  136.80                  -40.30
    2   7672   3P   4G C   N      23   25  -97.68  -80.20   27.12    0.77   82.20 -109.97   19.23
    2          4G   4G N   CA     25   26 -165.16  174.10                    8.50
    3   7673   4G   5N C   N      27   29 -133.13 -119.90   29.58    1.01  -63.20  170.45   25.26
    3          5N   5N N   CA     29   30  163.46  137.00                  -41.10
    4   7674   5N   6Y C   N      35   37 -128.04 -124.30   14.15    0.61  -63.50  179.55   31.72
    4          6Y   6Y N   CA     37   38  149.04  135.40                  -43.40
    5   7675   6Y   7A C   N      47   49 -144.05 -134.00   14.16    0.42  -62.50 -178.52   34.11
    5          7A   7A N   CA     49   50  156.97  147.00                  -40.90
    6   7676   7A   8T C   N      52   54 -123.85 -124.80    1.81    0.10  -63.20 -176.81   27.51
    6          8T   8T N   CA     54   55  145.04  143.50                  -42.10
    7   7677   8T   9L C   N      59   61 -125.53 -108.50   28.27    1.31  -63.50  175.08   28.15
    7          9L   9L N   CA     61   62  155.07  132.50                  -41.20
    8   7678   9L  10D C   N      67   69 -101.25  -96.50   12.72    0.54  -63.30  170.28   19.03
    8         10D  10D N   CA     69   70  126.00  114.20                  -40.00
    9   7679  10D  11G C   N      75   77   93.30   78.70   42.88    0.69   82.20  145.50    7.62
    9         11G  11G N   CA     77   78  153.58 -166.10                    8.50
   10   7680  11G  12A C   N      79   81 -149.10 -134.00   16.51    0.38  -62.50 -173.27   35.24
   10         12A  12A N   CA     81   82  153.67  147.00                  -40.90
   11   7681  12A  13K C   N      84   86 -114.53 -118.00   10.63    0.46  -62.90  177.53   20.83
   11         13K  13K N   CA     86   87  129.06  139.10                  -40.80
   12   7682  13K  14D C   N      93   95 -116.16  -96.50   23.54    0.98  -63.30  175.31   19.09
   12         14D  14D N   CA     95   96  127.15  114.20                  -40.00
   13   7684  15I  16E C   N     109  111 -147.09 -117.80   38.35    1.18  -63.60  178.82   28.48
   13         16E  16E N   CA    111  112  161.57  136.80                  -40.30
   14   7685  16E  17G C   N     118  120 -166.95 -167.20   14.47    0.56   82.20 -172.17   13.85
   14         17G  17G N   CA    120  121  160.13  174.60                    8.50
   15   7686  17G  18L C   N     122  124  -78.69  -70.70    8.12    0.69  -63.50  176.46   25.40
   15         18L  18L N   CA    124  125  142.99  141.60                  -41.20
   16   7687  18L  19L C   N     130  132 -118.65 -108.50   32.40    1.63  -63.50  165.02   26.32
   16         19L  19L N   CA    132  133  163.27  132.50                  -41.20
   17   7688  19L  20G C   N     138  140  -85.65  -80.20   19.17    0.51   82.20 -116.77   18.57
   17         20G  20G N   CA    140  141 -167.52  174.10                    8.50
   18   7689  20G  21A C   N     142  144  -67.19  -68.20    6.52    0.56  -62.50  167.43   27.67
   18         21A  21A N   CA    144  145  151.74  145.30                  -40.90
   19   7690  21A  22G C   N     147  149   86.50   78.70   10.41    0.26   82.20  178.55    8.88
   19         22G  22G N   CA    149  150 -172.99 -166.10                    8.50
   20   7691  22G  23G C   N     151  153   98.69   78.70   39.32    0.60   82.20  152.43    8.22
   20         23G  23G N   CA    153  154  160.04 -166.10                    8.50
   21   7692  23G  24G C   N     155  157  165.94 -167.20   26.86    0.52   82.20 -174.19   12.83
   21         24G  24G N   CA    157  158  174.37  174.60                    8.50
   22   7693  24G  25R C   N     159  161 -103.14 -125.20   39.30    1.33  -63.00  154.47   18.51
   22         25R  25R N   CA    161  162  108.07  140.60                  -41.10
   23   7695  26N  27L C   N     178  180  -62.63  -70.70    8.55    0.67  -63.50  179.98   25.04
   23         27L  27L N   CA    180  181  138.77  141.60                  -41.20
   24   7697  28V  29A C   N     193  195 -155.91 -134.00   23.00    0.55  -62.50 -170.28   36.08
   24         29A  29A N   CA    195  196  153.97  147.00                  -40.90
   25   7698  29A  30H C   N     198  200 -163.01 -125.60   40.14    1.11  -63.20 -167.70   30.45
   25         30H  30H N   CA    200  201  153.33  138.80                  -42.30
   26   7699  30H  31S C   N     208  210 -141.67 -136.60   15.53    0.87  -64.10 -171.76   11.80
   26         31S  31S N   CA    210  211  136.52  151.20                  -35.00
   27   7701  32P  33L C   N     221  223 -141.84 -108.50   33.64    1.55  -63.50 -165.34   23.94
   27         33L  33L N   CA    223  224  137.00  132.50                  -41.20
   28   7702  33L  34T C   N     229  231 -149.34 -124.80   28.36    1.08  -63.20 -178.11   28.89
   28         34T  34T N   CA    231  232  157.70  143.50                  -42.10
   29   7704  35S  36H C   N     242  244  -75.02  -67.60   36.30    2.57  -63.20  142.66   18.59
   29         36H  36H N   CA    244  245  175.53  140.00                  -42.30
   30   7706  37P  38A C   N     259  261  -50.68  -68.20   18.14    1.37  -62.50  178.91   28.76
   30         38A  38A N   CA    261  262  140.58  145.30                  -40.90
   31   7707  38A  39A C   N     264  266   85.94 -134.00  141.50    3.97  -62.50 -147.58   32.76
   31         39A  39A N   CA    266  267  167.15  147.00                  -40.90
   32   7709  40P  41T C   N     276  278 -161.17 -124.80   50.32    1.64  -63.20  170.57   28.00
   32         41T  41T N   CA    278  279  178.27  143.50                  -42.10
   33   7710  41T  42L C   N     283  285  -97.63  -70.70   77.07    4.96  -63.50  110.40   17.44
   33         42L  42L N   CA    285  286 -146.19  141.60                  -41.20
   34   7713  44P  45A C   N     306  308  178.63 -134.00   55.43    1.31  -62.50 -173.80   36.69
   34         45A  45A N   CA    308  309  175.79  147.00                  -40.90
   35   7715  46V  47N C   N     318  320  -73.05  -71.20   53.20    3.46  -63.20  131.10   15.87
   35         47N  47N N   CA    320  321   89.63  142.80                  -41.10
   36   7716  47N  48Y C   N     326  328 -150.55 -124.30   70.93    2.86  -63.50  144.48   26.89
   36         48Y  48Y N   CA    328  329 -158.71  135.40                  -43.40
   37   7720  51L  52D C   N     358  360   59.88  -63.30  152.53   18.45  -63.30  152.53   18.45
   37         52D  52D N   CA    360  361 -129.96  -40.00                  -40.00
   38   7721  52D  53L C   N     366  368  -63.91  -70.70   22.32    1.95  -63.50  155.94   21.68
   38         53L  53L N   CA    368  369  162.86  141.60                  -41.20
   39   7723  54P  55G C   N     381  383   84.99   78.70   16.33    0.25   82.20  170.35    8.41
   39         55G  55G N   CA    383  384  178.83 -166.10                    8.50
   40   7724  55G  56S C   N     385  387  -69.23  -72.40   13.41    0.69  -64.10  174.45   12.34
   40         56S  56S N   CA    387  388  139.37  152.40                  -35.00
   41   7725  56S  57A C   N     391  393  -80.45  -68.20   12.98    1.22  -62.50  178.98   30.25
   41         57A  57A N   CA    393  394  141.02  145.30                  -40.90
   42   7726  57A  58E C   N     396  398   41.55   54.60   24.47    1.26  -63.60  147.48   25.02
   42         58E  58E N   CA    398  399   63.10   42.40                  -40.30
   43   7729  60P  61K C   N     419  421  -98.93 -118.00   20.89    0.95  -62.90  175.31   24.88
   43         61K  61K N   CA    421  422  147.63  139.10                  -40.80
   44   7730  61K  62Q C   N     428  430 -126.81 -121.10   14.14    0.56  -63.80  178.55   29.59
   44         62Q  62Q N   CA    430  431  152.63  139.70                  -40.30
   45   7732  63C  64H C   N     443  445 -144.92 -125.60   34.44    0.91  -63.20  171.16   26.69
   45         64H  64H N   CA    445  446  167.31  138.80                  -42.30
   46   7733  64H  65P C   N     453  455  -69.52  -58.70   18.22    1.13  -64.50  163.11   12.44
   46         65P  65P N   CA    455  456  -15.83  -30.50                  147.20
   47   7736  67P  68G C   N     473  475 -172.79 -167.20    7.66    0.28   82.20 -167.91   13.91
   47         68G  68G N   CA    475  476  169.36  174.60                    8.50
   48   7739  70P  71Q C   N     491  493 -132.40 -121.10   18.91    0.66  -63.80  178.54   29.87
   48         71Q  71Q N   CA    493  494  154.87  139.70                  -40.30
   49   7740  71Q  72G C   N     500  502 -135.87 -167.20   41.83    0.87   82.20 -161.79   15.23
   49         72G  72G N   CA    502  503  146.87  174.60                    8.50
   50   7741  72G  73T C   N     504  506 -127.30 -124.80    3.44    0.11  -63.20 -176.41   27.78
   50         73T  73T N   CA    506  507  145.87  143.50                  -42.10
   51   7742  73T  74S C   N     511  513 -133.85 -136.60    3.49    0.11  -64.10 -170.73   18.65
   51         74S  74S N   CA    513  514  149.05  151.20                  -35.00
   52   7744  75P  76A C   N     524  526 -114.68 -134.00   25.30    0.69  -62.50  179.31   27.34
   52         76A  76A N   CA    526  527  130.66  147.00                  -40.90
   53   7748  79P  80Y C   N     550  552 -138.45 -124.30   23.80    0.96  -63.50  178.56   32.03
   53         80Y  80Y N   CA    552  553  154.53  135.40                  -43.40
   54   7749  80Y  81G C   N     562  564 -169.76 -167.20   20.37    0.82   82.20 -178.46   13.42
   54         81G  81G N   CA    564  565  154.39  174.60                    8.50
   55   7750  81G  82Y C   N     566  568 -132.52 -124.30   14.33    0.57  -63.50 -177.03   32.47
   55         82Y  82Y N   CA    568  569  147.14  135.40                  -43.40
   56   7751  82Y  83F C   N     578  580 -129.68 -124.20   11.18    0.37  -63.20  175.71   28.75
   56         83F  83F N   CA    580  581  153.05  143.30                  -44.30
   57   7752  83F  84G C   N     589  591  179.35 -167.20   13.53    0.30   82.20 -168.87   13.59
   57         84G  84G N   CA    591  592  173.10  174.60                    8.50
   58   7753  84G  85G C   N     593  595  166.23 -167.20   27.00    0.42   82.20 -169.59   13.08
   58         85G  85G N   CA    595  596  179.38  174.60                    8.50
   59   7754  85G  86G C   N     597  599 -160.49 -167.20   13.02    0.37   82.20 -165.67   14.41
   59         86G  86G N   CA    599  600  163.43  174.60                    8.50
   60   7755  86G  87Y C   N     601  603 -123.46 -124.30    0.84    0.06  -63.50 -171.38   27.17
   60         87Y  87Y N   CA    603  604  135.44  135.40                  -43.40
   61   7756  87Y  88Y C   N     613  615 -125.75 -124.30    1.83    0.09  -63.50 -169.63   27.35
   61         88Y  88Y N   CA    615  616  136.50  135.40                  -43.40
   62   7757  88Y  89S C   N     625  627 -134.42 -136.60    5.10    0.20  -64.10 -168.23   18.87
   62         89S  89S N   CA    627  628  146.59  151.20                  -35.00
   63   7759  90C  91R C   N     637  639 -132.43 -125.20    8.17    0.42  -63.00 -169.04   22.10
   63         91R  91R N   CA    639  640  136.80  140.60                  -41.10
   64   7761  92V  93S C   N     655  657 -147.10 -136.60   11.54    0.58  -64.10 -163.07   20.20
   64         93S  93S N   CA    657  658  146.41  151.20                  -35.00
   65   7762  93S  94R C   N     661  663 -148.11 -125.20   24.26    0.78  -63.00 -169.58   31.51
   65         94R  94R N   CA    663  664  148.56  140.60                  -41.10
   66   7763  94R  95S C   N     672  674 -146.52 -136.60    9.95    0.38  -64.10 -168.29   19.78
   66         95S  95S N   CA    674  675  151.91  151.20                  -35.00
   67   7764  95S  96S C   N     678  680 -145.00 -136.60    9.10    0.45  -64.10 -165.12   19.89
   67         96S  96S N   CA    680  681  147.70  151.20                  -35.00
   68   7765  96S  97L C   N     684  686 -129.68 -108.50   22.13    0.99  -63.50 -168.33   30.71
   68         97L  97L N   CA    686  687  138.92  132.50                  -41.20
   69   7766  97L  98K C   N     692  694 -124.02 -118.00   13.10    0.68  -62.90  179.02   20.79
   69         98K  98K N   CA    694  695  127.46  139.10                  -40.80
   70   7769 100C 101A C   N     714  716 -147.56 -134.00   13.68    0.39  -62.50 -169.60   35.76
   70        101A 101A N   CA    716  717  148.76  147.00                  -40.90
   71   7770 101A 102Q C   N     719  721 -147.48 -121.10   27.46    0.89  -63.80 -168.37   32.54
   71        102Q 102Q N   CA    721  722  147.31  139.70                  -40.30
   72   7771 102Q 103A C   N     728  730 -147.66 -134.00   14.12    0.35  -62.50 -171.17   35.50
   72        103A 103A N   CA    730  731  150.57  147.00                  -40.90
   73   7772 103A 104A C   N     733  735 -151.49 -134.00   18.19    0.44  -62.50 -170.68   35.79
   73        104A 104A N   CA    735  736  152.00  147.00                  -40.90
   74   7773 104A 105T C   N     738  740 -131.80 -124.80    7.06    0.35  -63.20 -173.45   28.45
   74        105T 105T N   CA    740  741  144.42  143.50                  -42.10
   75   7774 105T 106L C   N     745  747 -127.51 -108.50   20.73    0.92  -63.50 -170.81   30.23
   75        106L 106L N   CA    747  748  140.76  132.50                  -41.20
   76   7775 106L 107A C   N     753  755 -141.70 -134.00    7.81    0.21  -62.50 -171.74   35.09
   76        107A 107A N   CA    755  756  148.32  147.00                  -40.90
   77   7776 107A 108A C   N     758  760 -147.14 -134.00   13.74    0.33  -62.50 -171.81   35.37
   77        108A 108A N   CA    760  761  151.02  147.00                  -40.90
   78   7777 108A 109Y C   N     763  765 -124.29 -124.30    8.69    0.46  -63.50 -179.35   25.89
   78        109Y 109Y N   CA    765  766  126.72  135.40                  -43.40
   79   7779 110P 111A C   N     782  784 -140.36 -134.00    6.94    0.16  -62.50 -173.63   34.71
   79        111A 111A N   CA    784  785  149.78  147.00                  -40.90
   80   7780 111A 112E C   N     787  789 -129.83 -117.80   13.31    0.39  -63.60 -170.81   28.96
   80        112E 112E N   CA    789  790  142.48  136.80                  -40.30
   81   7781 112E 113T C   N     796  798 -128.40 -124.80    4.68    0.28  -63.20 -171.00   28.55
   81        113T 113T N   CA    798  799  140.51  143.50                  -42.10
   82   7783 114P 115T C   N     810  812 -127.90 -124.80    3.64    0.14  -63.20 -175.78   27.90
   82        115T 115T N   CA    812  813  145.42  143.50                  -42.10
   83   7784 115T 116A C   N     817  819 -156.45 -134.00   26.05    0.61  -62.50 -175.41   35.26
   83        116A 116A N   CA    819  820  160.21  147.00                  -40.90
   84   7785 116A 117G C   N     822  824  176.24 -167.20   26.58    1.04   82.20  173.08   12.51
   84        117G 117G N   CA    824  825  153.81  174.60                    8.50
   85   7786 117G 118E C   N     826  828 -138.47 -117.80   25.57    0.76  -63.60 -176.22   28.71
   85        118E 118E N   CA    828  829  151.86  136.80                  -40.30
   86   7787 118E 119E C   N     835  837 -126.98 -117.80   12.58    0.40  -63.60 -174.53   28.31
   86        119E 119E N   CA    837  838  145.40  136.80                  -40.30
   87   7788 119E 120Y C   N     844  846 -121.20 -124.30    7.31    0.29  -63.50 -178.41   26.15
   87        120Y 120Y N   CA    846  847  128.78  135.40                  -43.40
   88   7789 120Y 121P C   N     856  858  -66.61  -58.70    7.92    1.00  -64.50  177.34   13.34
   88        121P 121P N   CA    858  859  -30.13  -30.50                  147.20
   89   7790 121P 122S C   N     863  865   69.01  -72.40  142.09   10.52  -64.10 -152.86   15.57
   89        122S 122S N   CA    865  866  166.29  152.40                  -35.00
   90   7791 122S 123R C   N     869  871 -117.39 -125.20   17.83    0.66  -63.00  174.37   20.50
   90        123R 123R N   CA    871  872  124.57  140.60                  -41.10
   91   7792 123R 124P C   N     880  882  -71.76  -58.70   20.50    1.32  -64.50  162.06   12.48
   91        124P 124P N   CA    882  883  -14.70  -30.50                  147.20
   92   7793 124P 125T C   N     887  889  -63.04  -78.10   17.50    0.78  -63.20  177.01   22.69
   92        125T 125T N   CA    889  890  140.89  149.80                  -42.10
   93   7794 125T 126E C   N     894  896 -139.67 -117.80   26.12    0.77  -63.60 -175.01   28.93
   93        126E 126E N   CA    896  897  151.08  136.80                  -40.30
   94   7795 126E 127F C   N     903  905 -127.86 -124.20    6.81    0.21  -63.20  178.76   29.07
   94        127F 127F N   CA    905  906  149.05  143.30                  -44.30
   95   7796 127F 128A C   N     914  916 -144.56 -134.00   13.56    0.36  -62.50 -176.97   34.39
   95        128A 128A N   CA    916  917  155.50  147.00                  -40.90
   96   7797 128A 129F C   N     919  921 -127.44 -124.20    6.21    0.20  -63.20  179.02   29.08
   96        129F 129F N   CA    921  922  148.60  143.30                  -44.30
   97   7798 129F 130Y C   N     930  932 -123.33 -124.30   10.53    0.52  -63.50  178.63   25.61
   97        130Y 130Y N   CA    932  933  124.91  135.40                  -43.40
   98   7800 131P 132G C   N     949  951 -143.51 -167.20   33.35    0.74   82.20 -164.11   14.93
   98        132G 132G N   CA    951  952  151.13  174.60                    8.50
   99   7801 132G 133Y C   N     953  955 -127.10 -124.30    2.84    0.23  -63.50 -170.64   27.15
   99        133Y 133Y N   CA    955  956  134.96  135.40                  -43.40
  100   7803 134P 135G C   N     972  974 -142.59 -167.20   26.56    0.39   82.20 -153.47   15.60
  100        135G 135G N   CA    974  975  164.62  174.60                    8.50
  101   7804 135G 136T C   N     976  978 -128.58 -124.80   16.65    0.61  -63.20  171.16   26.25
  101        136T 136T N   CA    978  979  159.72  143.50                  -42.10
  102   7805 136T 137Y C   N     983  985 -130.47 -124.30   14.49    0.57  -63.50 -179.06   32.06
  102        137Y 137Y N   CA    985  986  148.50  135.40                  -43.40
  103   7806 137Y 138Q C   N     995  997 -107.89 -121.10   27.35    1.03  -63.80  162.16   21.79
  103        138Q 138Q N   CA    997  998  115.75  139.70                  -40.30
  104   7807 138Q 139P C   N    1004 1006  -74.03  -58.70   23.61    1.55  -64.50  160.03   12.45
  104        139P 139P N   CA   1006 1007  -12.55  -30.50                  147.20
  105   7808 139P 140M C   N    1011 1013  -61.61  -73.00   11.99    0.84  -63.40  179.77   26.98
  105        140M 140M N   CA   1013 1014  139.26  143.00                  -40.50
  106   7809 140M 141A C   N    1019 1021 -156.89 -134.00   26.22    0.61  -62.50 -174.83   35.38
  106        141A 141A N   CA   1021 1022  159.80  147.00                  -40.90
  107   7810 141A 142S C   N    1024 1026 -138.30 -136.60    4.19    0.17  -64.10 -174.53   18.72
  107        142S 142S N   CA   1026 1027  155.02  151.20                  -35.00
  108   7811 142S 143Y C   N    1030 1032 -131.46 -124.30   10.58    0.46  -63.50 -173.75   32.95
  108        143Y 143Y N   CA   1032 1033  143.19  135.40                  -43.40
  109   7812 143Y 144L C   N    1042 1044 -125.59 -108.50   18.25    0.81  -63.50 -169.68   30.26
  109        144L 144L N   CA   1044 1045  138.90  132.50                  -41.20
  110   7813 144L 145D C   N    1050 1052 -128.14  -96.50   34.19    1.41  -63.30  179.27   19.24
  110        145D 145D N   CA   1052 1053  127.14  114.20                  -40.00
  111   7815 146V 147S C   N    1065 1067 -146.65 -136.60   10.06    0.39  -64.10 -168.03   19.81
  111        147S 147S N   CA   1067 1068  151.68  151.20                  -35.00
  112   7818 149V 150Q C   N    1085 1087 -151.37 -121.10   33.54    1.04  -63.80 -172.73   32.07
  112        150Q 150Q N   CA   1087 1088  154.16  139.70                  -40.30
  113   7819 150Q 151T C   N    1094 1096 -129.64 -124.80    5.21    0.31  -63.20 -171.56   28.56
  113        151T 151T N   CA   1096 1097  141.56  143.50                  -42.10
  114   7820 151T 152L C   N    1101 1103 -139.52 -108.50   31.64    1.44  -63.50 -164.65   24.06
  114        152L 152L N   CA   1103 1104  138.75  132.50                  -41.20
  115   7821 152L 153G C   N    1109 1111 -171.14 -167.20   30.14    1.22   82.20  173.00   12.89
  115        153G 153G N   CA   1111 1112  144.72  174.60                    8.50
  116   7822 153G 154A C   N    1113 1115 -148.01 -134.00   14.01    0.48  -62.50 -167.48   36.13
  116        154A 154A N   CA   1115 1116  146.61  147.00                  -40.90
  117   7824 155P 156G C   N    1125 1127 -157.39 -167.20   28.21    0.94   82.20 -175.61   13.92
  117        156G 156G N   CA   1127 1128  148.14  174.60                    8.50
  118   7825 156G 157E C   N    1129 1131 -135.19 -117.80   17.98    0.56  -63.60 -167.84   29.65
  118        157E 157E N   CA   1131 1132  141.38  136.80                  -40.30
  119   7827 158P 159R C   N    1145 1147 -132.80 -125.20   13.06    0.43  -63.00 -178.37   29.33
  119        159R 159R N   CA   1147 1148  151.22  140.60                  -41.10
  120   7828 159R 160H C   N    1156 1158 -127.42 -125.60    1.90    0.08  -63.20 -169.43   28.03
  120        160H 160H N   CA   1158 1159  138.27  138.80                  -42.30
  121   7829 160H 161D C   N    1166 1168 -128.76  -96.50   47.63    1.99  -63.30 -177.13   26.81
  121        161D 161D N   CA   1168 1169  149.24  114.20                  -40.00
  122   7830 161D 162S C   N    1174 1176 -129.96 -136.60    7.39    0.23  -64.10 -171.10   18.33
  122        162S 162S N   CA   1176 1177  147.95  151.20                  -35.00
  123   7831 162S 163L C   N    1180 1182 -126.66 -108.50   18.40    0.84  -63.50 -172.36   23.31
  123        163L 163L N   CA   1182 1183  135.49  132.50                  -41.20
  124   7832 163L 164L C   N    1188 1190 -118.47 -108.50   27.03    1.53  -63.50  158.42   19.64
  124        164L 164L N   CA   1190 1191  107.37  132.50                  -41.20
  125   7835 166V 167D C   N    1210 1212 -131.35  -96.50   38.96    1.61  -63.30 -175.38   19.78
  125        167D 167D N   CA   1212 1213  131.63  114.20                  -40.00
  126   7836 167D 168S C   N    1218 1220 -130.56 -136.60   11.61    0.43  -64.10 -171.60   11.63
  126        168S 168S N   CA   1220 1221  141.29  151.20                  -35.00
  127   7837 168S 169Y C   N    1224 1226 -135.25 -124.30   16.34    0.70  -63.50 -176.34   32.71
  127        169Y 169Y N   CA   1226 1227  147.53  135.40                  -43.40
  128   7838 169Y 170Q C   N    1236 1238 -136.89 -121.10   16.76    0.53  -63.80 -170.94   31.65
  128        170Q 170Q N   CA   1238 1239  145.33  139.70                  -40.30
  129   7839 170Q 171S C   N    1245 1247 -147.12 -136.60   10.83    0.37  -64.10 -169.69   19.73
  129        171S 171S N   CA   1247 1248  153.75  151.20                  -35.00
  130   7840 171S 172W C   N    1251 1253 -138.40 -124.90   13.71    0.54  -63.00 -174.03   28.32
  130        172W 172W N   CA   1253 1254  145.80  143.40                  -44.20
  131   7841 172W 173A C   N    1265 1267 -139.94 -134.00    7.12    0.38  -62.50 -167.68   35.67
  131        173A 173A N   CA   1267 1268  143.07  147.00                  -40.90
  132   7842 173A 174L C   N    1270 1272 -137.46 -108.50   30.48    1.36  -63.50 -168.38   31.19
  132        174L 174L N   CA   1272 1273  142.02  132.50                  -41.20
  133   7843 174L 175A C   N    1278 1280 -150.93 -134.00   20.93    0.53  -62.50 -177.37   34.65
  133        175A 175A N   CA   1280 1281  159.31  147.00                  -40.90
  134   7844 175A 176G C   N    1283 1285  157.96 -167.20   34.96    0.74   82.20  179.92   12.22
  134        176G 176G N   CA   1285 1286  171.70  174.60                    8.50
  135   7845 176G 177G C   N    1287 1289  133.04 -167.20   64.03    1.83   82.20  151.86    9.78
  135        177G 177G N   CA   1289 1290  151.60  174.60                    8.50
  136   7846 177G 178W C   N    1291 1293 -135.85 -124.90   21.53    1.22  -63.00 -175.91   20.23
  136        178W 178W N   CA   1293 1294  124.86  143.40                  -44.20
  137   7847 178W 179N C   N    1305 1307 -156.05 -119.90   36.31    1.59  -63.20 -162.11   21.30
  137        179N 179N N   CA   1307 1308  133.66  137.00                  -41.10
  138   7848 179N 180S C   N    1313 1315 -160.54 -136.60   25.51    1.24  -64.10 -158.09   13.09
  138        180S 180S N   CA   1315 1316  142.39  151.20                  -35.00
  139   7849 180S 181Q C   N    1319 1321  177.38 -121.10   61.68    2.23  -63.80 -148.08   37.13
  139        181Q 181Q N   CA   1321 1322  144.22  139.70                  -40.30
  140   7850 181Q 182M C   N    1328 1330 -155.75 -125.60   30.18    1.23  -63.40 -157.99   25.05
  140        182M 182M N   CA   1330 1331  139.16  140.50                  -40.50
  141   7853 184C 185Q C   N    1348 1350 -169.65 -121.10   53.32    1.66  -63.80 -169.84   33.29
  141        185Q 185Q N   CA   1350 1351  161.72  139.70                  -40.30
  142   7854 185Q 186G C   N    1357 1359  170.36 -167.20   27.93    0.97   82.20  173.53   12.34
  142        186G 186G N   CA   1359 1360  157.97  174.60                    8.50
  143   7855 186G 187E C   N    1361 1363 -153.12 -117.80   38.97    1.14  -63.60 -171.01   30.17
  143        187E 187E N   CA   1363 1364  153.26  136.80                  -40.30
  144   7856 187E 188Q C   N    1370 1372 -140.01 -121.10   26.34    0.85  -63.80  178.72   30.26
  144        188Q 188Q N   CA   1372 1373  158.04  139.70                  -40.30
  145   7857 188Q 189N C   N    1379 1381 -125.57 -119.90    5.68    0.24  -63.20 -171.49   20.80
  145        189N 189N N   CA   1381 1382  136.79  137.00                  -41.10
  146   7860 191P 192G C   N    1401 1403  -89.85  -80.20   15.83    1.07   82.20 -129.73    7.71
  146        192G 192G N   CA   1403 1404  161.55  174.10                    8.50
  147   7862 193P 194F C   N    1412 1414 -129.38 -124.20   22.49    0.92  -63.20  164.42   27.14
  147        194F 194F N   CA   1414 1415  165.19  143.30                  -44.30
  148   7863 194F 195W C   N    1423 1425 -127.08 -124.90   12.95    0.58  -63.00  172.02   25.81
  148        195W 195W N   CA   1425 1426  156.16  143.40                  -44.20
  149   7864 195W 196K C   N    1437 1439 -139.49 -118.00   29.57    1.03  -62.90  177.20   27.60
  149        196K 196K N   CA   1439 1440  159.41  139.10                  -40.80
  150   7865 196K 197A C   N    1446 1448 -152.61 -134.00   25.06    0.71  -62.50  179.58   34.24
  150        197A 197A N   CA   1448 1449  163.77  147.00                  -40.90
  151   7866 197A 198A C   N    1451 1453 -150.24 -134.00   22.43    0.66  -62.50  179.53   34.11
  151        198A 198A N   CA   1453 1454  162.47  147.00                  -40.90
  152   7867 198A 199F C   N    1456 1458 -141.15 -124.20   28.34    0.84  -63.20  168.76   28.42
  152        199F 199F N   CA   1458 1459  166.02  143.30                  -44.30
  153   7868 199F 200A C   N    1467 1469 -148.54 -134.00   16.06    0.36  -62.50 -173.65   35.14
  153        200A 200A N   CA   1469 1470  153.81  147.00                  -40.90
  154   7869 200A 201D C   N    1472 1474 -125.05  -96.50   43.32    1.82  -63.30 -176.10   26.69
  154        201D 201D N   CA   1474 1475  146.78  114.20                  -40.00
  155   7870 201D 202S C   N    1480 1482 -131.74 -136.60   13.24    0.74  -64.10  175.07   17.49
  155        202S 202S N   CA   1482 1483  163.52  151.20                  -35.00
  156   7871 202S 203S C   N    1486 1488 -148.18 -136.60   28.74    1.17  -64.10  169.77   18.35
  156        203S 203S N   CA   1488 1489  177.51  151.20                  -35.00
  157   7872 203S 204G C   N    1492 1494 -154.43 -167.20   13.16    0.20   82.20 -155.65   15.15
  157        204G 204G N   CA   1494 1495  171.42  174.60                    8.50
  158   7873 204G 205Q C   N    1496 1498 -146.25 -121.10   29.12    0.90  -63.80 -175.26   31.45
  158        205Q 205Q N   CA   1498 1499  154.38  139.70                  -40.30
  159   7874 205Q 206H C   N    1505 1507 -131.88 -125.60   29.29    0.99  -63.20  165.24   25.14
  159        206H 206H N   CA   1507 1508  167.41  138.80                  -42.30
  160   7876 207P 208P C   N    1522 1524  -72.18  -58.70   13.66    1.85  -64.50 -179.93   13.85
  160        208P 208P N   CA   1524 1525  -32.71  -30.50                  147.20
  161   7877 208P 209D C   N    1529 1531   86.88   54.50  125.71   11.86  -63.30 -142.28   24.37
  161        209D 209D N   CA   1531 1532  162.37   40.90                  -40.00
  162   7878 209D 210A C   N    1537 1539 -133.74 -134.00   22.13    1.25  -62.50 -179.58   27.14
  162        210A 210A N   CA   1539 1540  124.87  147.00                  -40.90
  163   7879 210A 211C C   N    1542 1544  -73.14  -63.00   10.60    1.57 -117.90 -175.39    6.52
  163        211C 211C N   CA   1544 1545  -38.00  -41.10                  141.10
  164   7880 211C 212A C   N    1548 1550 -161.95 -134.00   30.98    0.70  -62.50 -172.67   35.99
  164        212A 212A N   CA   1550 1551  160.35  147.00                  -40.90
  165   7881 212A 213F C   N    1553 1555 -147.37 -124.20   26.40    0.71  -63.20 -179.44   30.45
  165        213F 213F N   CA   1555 1556  155.96  143.30                  -44.30
  166   7882 213F 214R C   N    1564 1566  125.37 -125.20  111.88    3.91  -63.00 -128.75   41.69
  166        214R 214R N   CA   1566 1567  163.91  140.60                  -41.10
  167   7883 214R 215R C   N    1575 1577 -149.60 -125.20   24.58    1.06  -63.00 -161.37   22.62
  167        215R 215R N   CA   1577 1578  137.66  140.60                  -41.10
  168   7906 237A 238N C   N    1772 1774 -142.14 -119.90   83.90    3.26  -63.20  128.19   20.28
  168        238N 238N N   CA   1774 1775 -142.10  137.00                  -41.10
  169   7943 274V 275L C   N    2089 2091  -73.26  -70.70   70.62    5.45   60.20  139.74   13.01
  169        275L 275L N   CA   2091 2092   71.03  141.60                   29.60
  170   7948 279K 280N C   N    2127 2129   73.32   55.90   36.67    1.76  -63.20  144.82   23.54
  170        280N 280N N   CA   2129 2130    7.24   39.50                  -41.10
  171   7949 280N 281S C   N    2135 2137  164.08 -136.60   61.22    2.83  -64.10 -144.04   15.68
  171        281S 281S N   CA   2137 2138  136.07  151.20                  -35.00
  172   7950 281S 282A C   N    2141 2143  -72.62  -68.20   32.43    2.77   55.40  148.36   10.91
  172        282A 282A N   CA   2143 2144  113.17  145.30                   38.20


report______> Distribution of short non-bonded contacts:


DISTANCE1:  0.00 2.10 2.20 2.30 2.40 2.50 2.60 2.70 2.80 2.90 3.00 3.10 3.20 3.30 3.40
DISTANCE2:  2.10 2.20 2.30 2.40 2.50 2.60 2.70 2.80 2.90 3.00 3.10 3.20 3.30 3.40 3.50
FREQUENCY:     0    0    0    0    0   18   27   99  127  136  153  180  188  191  225


<< end of ENERGY.
iupac_m_397W> Atoms were not swapped because of the uncertainty of how to handle the H atom.
>> Model assessment by DOPE potential
iatmcls_286W> MODEL atom not classified:  PRO:OXT  PRO


>> ENERGY; Differences between the model's features and restraints:
Number of all residues in MODEL                   :      284
Number of all, selected real atoms                :     2162    2162
Number of all, selected pseudo atoms              :        0       0
Number of all static, selected restraints         :    11981   11981
COVALENT_CYS                                      :        F
NONBONDED_SEL_ATOMS                               :        1
Number of non-bonded pairs (excluding 1-2,1-3,1-4):   157421
Dynamic pairs routine                             : 1, NATM x NATM double loop
Atomic shift for contacts update (UPDATE_DYNAMIC) :    0.390
LENNARD_JONES_SWITCH                              :    6.500   7.500
COULOMB_JONES_SWITCH                              :    6.500   7.500
RESIDUE_SPAN_RANGE                                :        1    9999
NLOGN_USE                                         :       15
CONTACT_SHELL                                     :   15.000
DYNAMIC_PAIRS,_SPHERE,_COULOMB,_LENNARD,_MODELLER :        T       F       F       F       T
SPHERE_STDV                                       :    0.050
RADII_FACTOR                                      :    0.820
Current energy                                    :      -10236.6211


<< end of ENERGY.
DOPE score               : -10236.621094
>> Model assessment by GA341 potential

Surface library          : C:\Program Files\Modeller9.17/modlib/surf5.de
Pair library             : C:\Program Files\Modeller9.17/modlib/pair9.de
Chain identifier         : _
% sequence identity      :    80.821999
Sequence length          :          284
Compactness              :     0.006495
Native energy (pair)     :   -38.069695
Native energy (surface)  :     9.116895
Native energy (combined) :     0.943791
Z score (pair)           :    -4.304587
Z score (surface)        :    -2.171270
Z score (combined)       :    -4.518803
GA341 score              :     1.000000


>> ENERGY; Differences between the model's features and restraints:
Number of all residues in MODEL                   :      284
Number of all, selected real atoms                :     2162    2162
Number of all, selected pseudo atoms              :        0       0
Number of all static, selected restraints         :    11981   11981
COVALENT_CYS                                      :        F
NONBONDED_SEL_ATOMS                               :        1
Number of non-bonded pairs (excluding 1-2,1-3,1-4):     3307
Dynamic pairs routine                             : 2, NATM x NATM cell sorting
Atomic shift for contacts update (UPDATE_DYNAMIC) :    0.390
LENNARD_JONES_SWITCH                              :    6.500   7.500
COULOMB_JONES_SWITCH                              :    6.500   7.500
RESIDUE_SPAN_RANGE                                :        0   99999
NLOGN_USE                                         :       15
CONTACT_SHELL                                     :    4.000
DYNAMIC_PAIRS,_SPHERE,_COULOMB,_LENNARD,_MODELLER :        T       T       F       F       F
SPHERE_STDV                                       :    0.050
RADII_FACTOR                                      :    0.820
Current energy                                    :        1816.8289


Summary of the restraint violations: 

   NUM     ... number of restraints.
   NUMVI   ... number of restraints with RVIOL > VIOL_REPORT_CUT[i].
   RVIOL   ... relative difference from the best value.
   NUMVP   ... number of restraints with -Ln(pdf) > VIOL_REPORT_CUT2[i].
   RMS_1   ... RMS(feature, minimally_violated_basis_restraint, NUMB).
   RMS_2   ... RMS(feature, best_value, NUMB).
   MOL.PDF ... scaled contribution to -Ln(Molecular pdf).

 #                     RESTRAINT_GROUP      NUM   NUMVI  NUMVP   RMS_1   RMS_2         MOL.PDF     S_i
------------------------------------------------------------------------------------------------------
 1 Bond length potential              :    2230       0      0   0.004   0.004      12.106       1.000
 2 Bond angle potential               :    3039       0      3   1.816   1.816      190.15       1.000
 3 Stereochemical cosine torsion poten:    1500       0     33  50.772  50.772      607.18       1.000
 4 Stereochemical improper torsion pot:     900       0      0   0.981   0.981      19.272       1.000
 5 Soft-sphere overlap restraints     :    3307       0      0   0.003   0.003      4.1095       1.000
 6 Lennard-Jones 6-12 potential       :       0       0      0   0.000   0.000      0.0000       1.000
 7 Coulomb point-point electrostatic p:       0       0      0   0.000   0.000      0.0000       1.000
 8 H-bonding potential                :       0       0      0   0.000   0.000      0.0000       1.000
 9 Distance restraints 1 (CA-CA)      :     801       6     14   2.056   2.056      157.78       1.000
10 Distance restraints 2 (N-O)        :     902       6     27   2.205   2.205      207.92       1.000
11 Mainchain Phi dihedral restraints  :       0       0      0   0.000   0.000      0.0000       1.000
12 Mainchain Psi dihedral restraints  :       0       0      0   0.000   0.000      0.0000       1.000
13 Mainchain Omega dihedral restraints:     283       0      1   3.084   3.084      31.733       1.000
14 Sidechain Chi_1 dihedral restraints:     225       0      1  86.412  86.412      74.754       1.000
15 Sidechain Chi_2 dihedral restraints:     170       0      1  74.733  74.733      58.780       1.000
16 Sidechain Chi_3 dihedral restraints:      96       0      1  88.868  88.868      51.822       1.000
17 Sidechain Chi_4 dihedral restraints:      32       0      0  87.996  87.996      21.029       1.000
18 Disulfide distance restraints      :       0       0      0   0.000   0.000      0.0000       1.000
19 Disulfide angle restraints         :       0       0      0   0.000   0.000      0.0000       1.000
20 Disulfide dihedral angle restraints:       0       0      0   0.000   0.000      0.0000       1.000
21 Lower bound distance restraints    :       0       0      0   0.000   0.000      0.0000       1.000
22 Upper bound distance restraints    :       0       0      0   0.000   0.000      0.0000       1.000
23 Distance restraints 3 (SDCH-MNCH)  :    1075       0      0   0.602   0.602      48.288       1.000
24 Sidechain Chi_5 dihedral restraints:       0       0      0   0.000   0.000      0.0000       1.000
25 Phi/Psi pair of dihedral restraints:     282     175     29  33.652 143.139      275.41       1.000
26 Distance restraints 4 (SDCH-SDCH)  :     446       0      0   1.203   1.203      56.494       1.000
27 Distance restraints 5 (X-Y)        :       0       0      0   0.000   0.000      0.0000       1.000
28 NMR distance restraints 6 (X-Y)    :       0       0      0   0.000   0.000      0.0000       1.000
29 NMR distance restraints 7 (X-Y)    :       0       0      0   0.000   0.000      0.0000       1.000
30 Minimal distance restraints        :       0       0      0   0.000   0.000      0.0000       1.000
31 Non-bonded restraints              :       0       0      0   0.000   0.000      0.0000       1.000
32 Atomic accessibility restraints    :       0       0      0   0.000   0.000      0.0000       1.000
33 Atomic density restraints          :       0       0      0   0.000   0.000      0.0000       1.000
34 Absolute position restraints       :       0       0      0   0.000   0.000      0.0000       1.000
35 Dihedral angle difference restraint:       0       0      0   0.000   0.000      0.0000       1.000
36 GBSA implicit solvent potential    :       0       0      0   0.000   0.000      0.0000       1.000
37 EM density fitting potential       :       0       0      0   0.000   0.000      0.0000       1.000
38 SAXS restraints                    :       0       0      0   0.000   0.000      0.0000       1.000
39 Symmetry restraints                :       0       0      0   0.000   0.000      0.0000       1.000


# Heavy relative violation of each residue is written to: hoxb13.V99990007
# The profile is NOT normalized by the number of restraints.
# The profiles are smoothed over a window of residues:    1
# The sum of all numbers in the file:   54597.6367


List of the violated restraints:
   A restraint is violated when the relative difference
   from the best value (RVIOL) is larger than CUTOFF.

   ICSR   ... index of a restraint in the current set.
   RESNO  ... residue numbers of the first two atoms.
   ATM    ... IUPAC atom names of the first two atoms.
   FEAT   ... the value of the feature in the model.
   restr  ... the mean of the basis restraint with the smallest
              difference from the model (local minimum).
   viol   ... difference from the local minimum.
   rviol  ... relative difference from the local minimum.
   RESTR  ... the best value (global minimum).
   VIOL   ... difference from the best value.
   RVIOL  ... relative difference from the best value.


-------------------------------------------------------------------------------------------------

Feature  9                           : Distance restraints 1 (CA-CA)           
List of the RVIOL violations larger than   :       4.5000

    #   ICSR  RESNO1/2 ATM1/2   INDATM1/2    FEAT   restr    viol   rviol   RESTR    VIOL   RVIOL
    1   8762   1M  58E CA  CA      2  399   27.58   11.95   15.63    5.41   11.95   15.63    5.41
    2   8763   1M 216G CA  CA      2 1589   39.18   11.12   28.07    9.96   11.12   28.07    9.96
    3   8767  35S 216G CA  CA    239 1589   30.39   10.57   19.82    6.79   10.57   19.82    6.79
    4   8771  36H 216G CA  CA    245 1589   28.65    9.28   19.37    6.68    9.28   19.37    6.68
    5   8772  36H 217R CA  CA    245 1593   25.98   13.05   12.93    4.71   13.05   12.93    4.71
    6   8775  43M 216G CA  CA    294 1589   23.76    8.47   15.29    5.34    8.47   15.29    5.34

-------------------------------------------------------------------------------------------------

Feature 10                           : Distance restraints 2 (N-O)             
List of the RVIOL violations larger than   :       4.5000

    #   ICSR  RESNO1/2 ATM1/2   INDATM1/2    FEAT   restr    viol   rviol   RESTR    VIOL   RVIOL
    1   9582  58E   1M N   O     398    8   26.87   10.94   15.93    5.33   10.94   15.93    5.33
    2   9589 216G  35S N   O    1588  243   30.06    8.42   21.64    7.21    8.42   21.64    7.21
    3   9590 216G  36H N   O    1588  253   29.97    8.71   21.27    6.99    8.71   21.27    6.99
    4   9591 216G  43M N   O    1588  300   23.16    6.24   16.92    5.75    6.24   16.92    5.75
    5   9592 216G  51L N   O    1588  359   19.72    4.33   15.39    5.40    4.33   15.39    5.40
    6   9595 217R  35S N   O    1592  243   27.82   10.66   17.15    6.12   10.66   17.15    6.12

-------------------------------------------------------------------------------------------------

Feature 25                           : Phi/Psi pair of dihedral restraints     
List of the RVIOL violations larger than   :       6.5000

    #   ICSR  RESNO1/2 ATM1/2   INDATM1/2    FEAT   restr    viol   rviol   RESTR    VIOL   RVIOL
    1   7670   1M   2E C   N       7    9 -140.90 -117.80   38.07    1.33  -63.60  171.09   27.12
    1          2E   2E N   CA      9   10  167.07  136.80                  -40.30
    2   7672   3P   4G C   N      23   25  -96.73  -80.20   29.03    0.73   82.20 -112.81   19.03
    2          4G   4G N   CA     25   26 -162.03  174.10                    8.50
    3   7673   4G   5N C   N      27   29 -129.32 -119.90   33.27    1.28  -63.20  163.92   24.24
    3          5N   5N N   CA     29   30  168.91  137.00                  -41.10
    4   7674   5N   6Y C   N      35   37 -127.18 -124.30   13.92    0.62  -63.50  179.26   31.64
    4          6Y   6Y N   CA     37   38  149.02  135.40                  -43.40
    5   7675   6Y   7A C   N      47   49 -143.18 -134.00   14.88    0.51  -62.50  179.54   33.74
    5          7A   7A N   CA     49   50  158.71  147.00                  -40.90
    6   7676   7A   8T C   N      52   54 -120.07 -124.80    4.99    0.29  -63.20 -178.07   27.11
    6          8T   8T N   CA     54   55  145.09  143.50                  -42.10
    7   7677   8T   9L C   N      59   61 -122.25 -108.50   18.52    0.83  -63.50 -176.45   29.12
    7          9L   9L N   CA     61   62  144.90  132.50                  -41.20
    8   7678   9L  10D C   N      67   69  -97.49  -96.50    7.74    0.33  -63.30  165.45   18.61
    8         10D  10D N   CA     69   70  121.88  114.20                  -40.00
    9   7679  10D  11G C   N      75   77   91.73   78.70   35.88    0.56   82.20  152.26    7.87
    9         11G  11G N   CA     77   78  160.47 -166.10                    8.50
   10   7680  11G  12A C   N      79   81 -149.92 -134.00   17.40    0.40  -62.50 -173.19   35.29
   10         12A  12A N   CA     81   82  154.01  147.00                  -40.90
   11   7681  12A  13K C   N      84   86 -115.77 -118.00   11.04    0.50  -62.90  177.16   20.75
   11         13K  13K N   CA     86   87  128.29  139.10                  -40.80
   12   7682  13K  14D C   N      93   95 -119.70  -96.50   28.12    1.17  -63.30  179.20   19.44
   12         14D  14D N   CA     95   96  130.09  114.20                  -40.00
   13   7684  15I  16E C   N     109  111 -136.38 -117.80   31.22    1.10  -63.60  173.79   27.25
   13         16E  16E N   CA    111  112  161.88  136.80                  -40.30
   14   7685  16E  17G C   N     118  120 -166.03 -167.20    1.78    0.04   82.20 -160.91   14.51
   14         17G  17G N   CA    120  121  173.26  174.60                    8.50
   15   7686  17G  18L C   N     122  124  -89.26 -108.50   19.54    0.89  -63.50  172.24   22.57
   15         18L  18L N   CA    124  125  129.10  132.50                  -41.20
   16   7687  18L  19L C   N     130  132 -117.07 -108.50   22.88    1.13  -63.50  173.56   27.41
   16         19L  19L N   CA    132  133  153.71  132.50                  -41.20
   17   7688  19L  20G C   N     138  140  -83.43  -80.20    6.31    0.15   82.20 -121.92    7.32
   17         20G  20G N   CA    140  141  179.52  174.10                    8.50
   18   7689  20G  21A C   N     142  144  -70.07  -68.20    5.06    0.34  -62.50  169.27   28.12
   18         21A  21A N   CA    144  145  150.00  145.30                  -40.90
   19   7690  21A  22G C   N     147  149   91.48   78.70   36.03    0.57   82.20  151.99    7.84
   19         22G  22G N   CA    149  150  160.21 -166.10                    8.50
   20   7691  22G  23G C   N     151  153 -153.17 -167.20   52.16    1.82   82.20  170.16   13.13
   20         23G  23G N   CA    153  154  124.36  174.60                    8.50
   21   7692  23G  24G C   N     155  157  -67.42  -62.40    6.44    0.94   82.20  156.44   11.80
   21         24G  24G N   CA    157  158  -37.18  -41.20                    8.50
   22   7693  24G  25R C   N     159  161  -60.34  -72.10   11.78    0.88  -63.00  177.72   23.83
   22         25R  25R N   CA    161  162  141.20  141.90                  -41.10
   23   7694  25R  26N C   N     170  172 -137.98 -119.90   34.58    1.12  -63.20  169.78   25.44
   23         26N  26N N   CA    172  173  166.48  137.00                  -41.10
   24   7695  26N  27L C   N     178  180 -115.40 -108.50   31.88    1.64  -63.50  163.63   25.93
   24         27L  27L N   CA    180  181  163.62  132.50                  -41.20
   25   7698  29A  30H C   N     198  200  138.16 -125.60  110.37    2.84  -63.20 -158.10   34.42
   25         30H  30H N   CA    200  201 -167.18  138.80                  -42.30
   26   7699  30H  31S C   N     208  210 -127.90 -136.60    8.72    0.36  -64.10 -175.44   17.87
   26         31S  31S N   CA    210  211  151.81  151.20                  -35.00
   27   7701  32P  33L C   N     221  223 -118.41 -108.50   39.25    2.00  -63.50  158.16   25.36
   27         33L  33L N   CA    223  224  170.48  132.50                  -41.20
   28   7702  33L  34T C   N     229  231 -124.61 -124.80   16.74    0.72  -63.20  169.20   25.75
   28         34T  34T N   CA    231  232  160.24  143.50                  -42.10
   29   7703  34T  35S C   N     236  238  -70.99  -64.10    8.14    0.79 -136.60 -170.17   10.62
   29         35S  35S N   CA    238  239  -30.66  -35.00                  151.20
   30   7706  37P  38A C   N     259  261  156.31 -134.00   85.79    2.16  -62.50 -173.35   37.59
   30         38A  38A N   CA    261  262 -162.97  147.00                  -40.90
   31   7707  38A  39A C   N     264  266  -60.10  -68.20   11.02    1.09  -62.50  166.35   27.15
   31         39A  39A N   CA    266  267  152.77  145.30                  -40.90
   32   7709  40P  41T C   N     276  278 -157.49 -124.80   37.95    1.44  -63.20 -178.46   29.29
   32         41T  41T N   CA    278  279  162.77  143.50                  -42.10
   33   7710  41T  42L C   N     283  285 -125.50 -108.50   42.19    2.07  -63.50  160.17   26.08
   33         42L  42L N   CA    285  286  171.11  132.50                  -41.20
   34   7711  42L  43M C   N     291  293  -63.62  -63.40    6.52    0.96  -73.00  177.23   11.82
   34         43M  43M N   CA    293  294  -33.99  -40.50                  143.00
   35   7713  44P  45A C   N     306  308  -65.72  -68.20   56.80    4.67  -62.50  117.10   19.35
   35         45A  45A N   CA    308  309 -157.95  145.30                  -40.90
   36   7715  46V  47N C   N     318  320 -146.52 -119.90   46.12    1.44  -63.20  166.58   25.47
   36         47N  47N N   CA    320  321  174.66  137.00                  -41.10
   37   7716  47N  48Y C   N     326  328 -133.20 -124.30   10.29    0.85  -63.50 -172.88   26.59
   37         48Y  48Y N   CA    328  329  130.25  135.40                  -43.40
   38   7717  48Y  49A C   N     338  340   76.13  -68.20  144.89   12.70  -62.50 -147.45   32.40
   38         49A  49A N   CA    340  341  157.98  145.30                  -40.90
   39   7719  50P  51L C   N     350  352  166.04 -108.50  152.64    7.15  -70.70  170.21   10.97
   39         51L  51L N   CA    352  353 -101.02  132.50                  141.60
   40   7720  51L  52D C   N     358  360  -90.85  -63.30   85.31   12.31  -63.30   85.31   12.31
   40         52D  52D N   CA    360  361 -120.73  -40.00                  -40.00
   41   7721  52D  53L C   N     366  368 -159.76  -63.50   98.27   17.70  -63.50   98.27   17.70
   41         53L  53L N   CA    368  369  -60.98  -41.20                  -41.20
   42   7722  53L  54P C   N     374  376  -64.14  -58.70   10.75    1.32  -64.50  173.03   12.93
   42         54P  54P N   CA    376  377  -39.77  -30.50                  147.20
   43   7723  54P  55G C   N     381  383 -158.70 -167.20   23.41    0.77   82.20 -172.92   14.04
   43         55G  55G N   CA    383  384  152.78  174.60                    8.50
   44   7724  55G  56S C   N     385  387  -50.84  -72.40   49.75    2.32  -64.10  143.18   11.22
   44         56S  56S N   CA    387  388  107.56  152.40                  -35.00
   45   7725  56S  57A C   N     391  393 -137.21 -134.00   20.58    1.23  -62.50 -176.53   27.57
   45         57A  57A N   CA    393  394  126.67  147.00                  -40.90
   46   7726  57A  58E C   N     396  398   47.39   54.60   12.08    0.65  -63.60  144.42   24.71
   46         58E  58E N   CA    398  399   52.10   42.40                  -40.30
   47   7729  60P  61K C   N     419  421 -126.39 -118.00   20.36    0.84  -62.90  173.57   26.34
   47         61K  61K N   CA    421  422  157.66  139.10                  -40.80
   48   7730  61K  62Q C   N     428  430  -82.27  -73.00   16.88    0.97  -63.80  165.92   25.38
   48         62Q  62Q N   CA    430  431  154.81  140.70                  -40.30
   49   7732  63C  64H C   N     443  445 -143.69 -125.60   20.97    0.92  -63.20 -171.45   20.12
   49         64H  64H N   CA    445  446  128.20  138.80                  -42.30
   50   7736  67P  68G C   N     473  475  158.98 -167.20   33.87    0.60   82.20 -175.39   12.50
   50         68G  68G N   CA    475  476  176.39  174.60                    8.50
   51   7739  70P  71Q C   N     491  493 -133.97 -121.10   25.57    0.95  -63.80  172.80   29.09
   51         71Q  71Q N   CA    493  494  161.79  139.70                  -40.30
   52   7740  71Q  72G C   N     500  502 -158.12 -167.20   24.40    0.80   82.20 -173.19   14.04
   52         72G  72G N   CA    502  503  151.95  174.60                    8.50
   53   7741  72G  73T C   N     504  506 -140.55 -124.80   28.37    0.88  -63.20  169.48   26.75
   53         73T  73T N   CA    506  507  167.10  143.50                  -42.10
   54   7742  73T  74S C   N     511  513 -129.17 -136.60   10.69    0.35  -64.10 -169.99   11.71
   54         74S  74S N   CA    513  514  143.52  151.20                  -35.00
   55   7744  75P  76A C   N     524  526 -120.90 -134.00   15.30    0.36  -62.50 -170.78   28.77
   55         76A  76A N   CA    526  527  139.08  147.00                  -40.90
   56   7748  79P  80Y C   N     550  552 -136.70 -124.30   22.37    0.89  -63.50  178.30   31.91
   56         80Y  80Y N   CA    552  553  154.02  135.40                  -43.40
   57   7749  80Y  81G C   N     562  564 -174.24 -167.20   22.20    0.91   82.20  178.22   13.10
   57         81G  81G N   CA    564  565  153.54  174.60                    8.50
   58   7750  81G  82Y C   N     566  568 -129.57 -124.30   10.70    0.42  -63.50 -175.86   32.53
   58         82Y  82Y N   CA    568  569  144.72  135.40                  -43.40
   59   7751  82Y  83F C   N     578  580 -122.51 -124.20    4.86    0.26  -63.20  178.01   28.64
   59         83F  83F N   CA    580  581  147.86  143.30                  -44.30
   60   7752  83F  84G C   N     589  591  167.79 -167.20   25.12    0.54   82.20 -175.23   12.84
   60         84G  84G N   CA    591  592  172.26  174.60                    8.50
   61   7753  84G  85G C   N     593  595  153.63 -167.20   40.04    0.61   82.20 -171.51   12.48
   61         85G  85G N   CA    595  596 -177.07  174.60                    8.50
   62   7754  85G  86G C   N     597  599 -159.36 -167.20   13.19    0.35   82.20 -164.53   14.51
   62         86G  86G N   CA    599  600  164.00  174.60                    8.50
   63   7755  86G  87Y C   N     601  603 -122.57 -124.30    1.91    0.11  -63.50 -172.46   27.03
   63         87Y  87Y N   CA    603  604  134.59  135.40                  -43.40
   64   7756  87Y  88Y C   N     613  615 -125.59 -124.30    1.52    0.08  -63.50 -169.98   27.30
   64         88Y  88Y N   CA    615  616  136.19  135.40                  -43.40
   65   7757  88Y  89S C   N     625  627 -136.56 -136.60    2.56    0.13  -64.10 -169.33   18.95
   65         89S  89S N   CA    627  628  148.63  151.20                  -35.00
   66   7759  90C  91R C   N     637  639 -132.69 -125.20    8.20    0.41  -63.00 -168.50   22.16
   66         91R  91R N   CA    639  640  137.27  140.60                  -41.10
   67   7761  92V  93S C   N     655  657 -148.95 -136.60   12.91    0.61  -64.10 -163.21   20.33
   67         93S  93S N   CA    657  658  147.44  151.20                  -35.00
   68   7762  93S  94R C   N     661  663 -148.85 -125.20   24.65    0.82  -63.00 -168.35   31.72
   68         94R  94R N   CA    663  664  147.55  140.60                  -41.10
   69   7763  94R  95S C   N     672  674 -147.22 -136.60   10.73    0.39  -64.10 -168.67   19.81
   69         95S  95S N   CA    674  675  152.67  151.20                  -35.00
   70   7764  95S  96S C   N     678  680 -143.56 -136.60    8.10    0.42  -64.10 -165.12   19.78
   70         96S  96S N   CA    680  681  147.05  151.20                  -35.00
   71   7765  96S  97L C   N     684  686 -128.66 -108.50   21.50    0.96  -63.50 -169.70   30.46
   71         97L  97L N   CA    686  687  140.00  132.50                  -41.20
   72   7766  97L  98K C   N     692  694 -122.70 -118.00    9.46    0.49  -62.90 -178.19   21.16
   72         98K  98K N   CA    694  695  130.89  139.10                  -40.80
   73   7769 100C 101A C   N     714  716 -140.92 -134.00    6.96    0.21  -62.50 -171.50   35.09
   73        101A 101A N   CA    716  717  147.69  147.00                  -40.90
   74   7770 101A 102Q C   N     719  721 -140.74 -121.10   21.01    0.66  -63.80 -171.10   31.81
   74        102Q 102Q N   CA    721  722  147.18  139.70                  -40.30
   75   7771 102Q 103A C   N     728  730 -143.21 -134.00    9.45    0.24  -62.50 -171.82   35.16
   75        103A 103A N   CA    730  731  149.11  147.00                  -40.90
   76   7772 103A 104A C   N     733  735 -148.43 -134.00   15.22    0.36  -62.50 -171.93   35.42
   76        104A 104A N   CA    735  736  151.81  147.00                  -40.90
   77   7773 104A 105T C   N     738  740 -131.45 -124.80    7.12    0.30  -63.20 -175.08   28.21
   77        105T 105T N   CA    740  741  146.04  143.50                  -42.10
   78   7774 105T 106L C   N     745  747 -123.52 -108.50   17.03    0.75  -63.50 -171.90   29.83
   78        106L 106L N   CA    747  748  140.53  132.50                  -41.20
   79   7775 106L 107A C   N     753  755 -139.55 -134.00    5.57    0.17  -62.50 -171.81   34.97
   79        107A 107A N   CA    755  756  147.41  147.00                  -40.90
   80   7776 107A 108A C   N     758  760 -154.69 -134.00   22.87    0.52  -62.50 -173.28   35.52
   80        108A 108A N   CA    760  761  156.73  147.00                  -40.90
   81   7777 108A 109Y C   N     763  765 -122.47 -124.30    4.64    0.19  -63.50 -175.76   26.52
   81        109Y 109Y N   CA    765  766  131.14  135.40                  -43.40
   82   7778 109Y 110P C   N     775  777  -71.88  -58.70   21.26    1.35  -64.50  161.19   12.42
   82        110P 110P N   CA    777  778  -13.82  -30.50                  147.20
   83   7779 110P 111A C   N     782  784  -59.96  -68.20    9.45    0.64  -62.50  178.46   29.12
   83        111A 111A N   CA    784  785  140.66  145.30                  -40.90
   84   7780 111A 112E C   N     787  789 -140.61 -117.80   28.28    0.85  -63.60 -176.86   28.73
   84        112E 112E N   CA    789  790  153.53  136.80                  -40.30
   85   7781 112E 113T C   N     796  798 -120.34 -124.80    8.99    0.28  -63.20 -173.25   20.72
   85        113T 113T N   CA    798  799  135.69  143.50                  -42.10
   86   7783 114P 115T C   N     810  812 -126.24 -124.80    6.41    0.23  -63.20  179.59   27.20
   86        115T 115T N   CA    812  813  149.74  143.50                  -42.10
   87   7784 115T 116A C   N     817  819 -147.82 -134.00   18.10    0.49  -62.50 -178.30   34.34
   87        116A 116A N   CA    819  820  158.68  147.00                  -40.90
   88   7785 116A 117G C   N     822  824 -173.54 -167.20   18.05    0.74   82.20 -177.99   13.33
   88        117G 117G N   CA    824  825  157.69  174.60                    8.50
   89   7786 117G 118E C   N     826  828 -133.55 -117.80   22.18    0.71  -63.60 -178.68   28.11
   89        118E 118E N   CA    828  829  152.42  136.80                  -40.30
   90   7787 118E 119E C   N     835  837 -121.11 -117.80    7.05    0.27  -63.60 -174.20   28.03
   90        119E 119E N   CA    837  838  143.03  136.80                  -40.30
   91   7788 119E 120Y C   N     844  846 -122.06 -124.30    8.61    0.37  -63.50 -179.74   25.91
   91        120Y 120Y N   CA    846  847  127.08  135.40                  -43.40
   92   7790 121P 122S C   N     863  865 -138.93 -136.60    4.35    0.16  -64.10 -174.15   18.80
   92        122S 122S N   CA    865  866  154.87  151.20                  -35.00
   93   7791 122S 123R C   N     869  871 -121.40 -125.20   15.16    0.64  -63.00  176.94   20.68
   93        123R 123R N   CA    871  872  125.92  140.60                  -41.10
   94   7793 124P 125T C   N     887  889 -128.41 -124.80    4.93    0.16  -63.20 -176.96   27.78
   94        125T 125T N   CA    889  890  146.87  143.50                  -42.10
   95   7794 125T 126E C   N     894  896 -133.51 -117.80   16.89    0.50  -63.60 -169.98   29.28
   95        126E 126E N   CA    896  897  143.01  136.80                  -40.30
   96   7795 126E 127F C   N     903  905 -139.70 -124.20   17.37    0.47  -63.20 -178.54   30.15
   96        127F 127F N   CA    905  906  151.15  143.30                  -44.30
   97   7796 127F 128A C   N     914  916 -146.16 -134.00   12.52    0.32  -62.50 -171.32   35.40
   97        128A 128A N   CA    916  917  149.98  147.00                  -40.90
   98   7797 128A 129F C   N     919  921 -141.99 -124.20   19.13    0.55  -63.20 -176.83   30.52
   98        129F 129F N   CA    921  922  150.34  143.30                  -44.30
   99   7798 129F 130Y C   N     930  932 -122.70 -124.30   13.74    0.66  -63.50  175.44   25.14
   99        130Y 130Y N   CA    932  933  121.75  135.40                  -43.40
  100   7799 130Y 131P C   N     942  944  -53.26  -58.70   13.93    0.82  -64.50  169.85   13.28
  100        131P 131P N   CA    944  945  -43.32  -30.50                  147.20
  101   7800 131P 132G C   N     949  951   91.07   78.70   48.61    0.90   82.20  138.67    7.18
  101        132G 132G N   CA    951  952  146.88 -166.10                    8.50
  102   7801 132G 133Y C   N     953  955 -126.90 -124.30   12.93    0.80  -63.50  177.83   25.36
  102        133Y 133Y N   CA    955  956  122.74  135.40                  -43.40
  103   7803 134P 135G C   N     972  974 -177.67 -167.20   23.58    0.96   82.20  176.18   12.88
  103        135G 135G N   CA    974  975  153.47  174.60                    8.50
  104   7804 135G 136T C   N     976  978 -135.79 -124.80   14.34    0.49  -63.20 -179.56   27.90
  104        136T 136T N   CA    978  979  152.71  143.50                  -42.10
  105   7805 136T 137Y C   N     983  985 -133.48 -124.30   15.67    0.63  -63.50 -177.55   32.43
  105        137Y 137Y N   CA    985  986  148.10  135.40                  -43.40
  106   7806 137Y 138Q C   N     995  997 -124.63 -121.10    9.49    0.49  -63.80 -178.33   24.01
  106        138Q 138Q N   CA    997  998  130.89  139.70                  -40.30
  107   7808 139P 140M C   N    1011 1013 -144.81 -125.60   27.58    0.85  -63.40  178.82   33.06
  107        140M 140M N   CA   1013 1014  160.29  140.50                  -40.50
  108   7809 140M 141A C   N    1019 1021 -156.47 -134.00   24.52    0.56  -62.50 -172.47   35.75
  108        141A 141A N   CA   1021 1022  156.81  147.00                  -40.90
  109   7810 141A 142S C   N    1024 1026 -145.94 -136.60    9.56    0.33  -64.10 -169.77   19.64
  109        142S 142S N   CA   1026 1027  153.27  151.20                  -35.00
  110   7811 142S 143Y C   N    1030 1032 -131.30 -124.30    7.96    0.44  -63.50 -170.06   33.54
  110        143Y 143Y N   CA   1032 1033  139.18  135.40                  -43.40
  111   7812 143Y 144L C   N    1042 1044 -131.21 -108.50   23.32    1.06  -63.50 -168.61   23.70
  111        144L 144L N   CA   1044 1045  137.81  132.50                  -41.20
  112   7813 144L 145D C   N    1050 1052 -129.98  -96.50   35.15    1.45  -63.30  177.87   19.04
  112        145D 145D N   CA   1052 1053  124.90  114.20                  -40.00
  113   7815 146V 147S C   N    1065 1067 -149.88 -136.60   13.32    0.50  -64.10 -167.00   20.13
  113        147S 147S N   CA   1067 1068  152.12  151.20                  -35.00
  114   7818 149V 150Q C   N    1085 1087 -151.34 -121.10   33.73    1.04  -63.80 -173.15   32.00
  114        150Q 150Q N   CA   1087 1088  154.63  139.70                  -40.30
  115   7819 150Q 151T C   N    1094 1096 -130.11 -124.80    5.54    0.25  -63.20 -174.70   28.18
  115        151T 151T N   CA   1096 1097  145.10  143.50                  -42.10
  116   7820 151T 152L C   N    1101 1103 -136.45 -108.50   36.64    1.63  -63.50  178.22   29.26
  116        152L 152L N   CA   1103 1104  156.19  132.50                  -41.20
  117   7821 152L 153G C   N    1109 1111  178.02 -167.20   29.43    1.19   82.20  170.18   12.41
  117        153G 153G N   CA   1111 1112  149.14  174.60                    8.50
  118   7822 153G 154A C   N    1113 1115 -127.09 -134.00   21.37    1.01  -62.50  179.68   27.13
  118        154A 154A N   CA   1115 1116  126.77  147.00                  -40.90
  119   7823 154A 155P C   N    1118 1120  -76.89  -58.70   26.11    1.81  -64.50  159.45   12.56
  119        155P 155P N   CA   1120 1121  -11.77  -30.50                  147.20
  120   7825 156G 157E C   N    1129 1131 -133.38 -117.80   21.89    0.70  -63.60 -178.52   28.12
  120        157E 157E N   CA   1131 1132  152.17  136.80                  -40.30
  121   7827 158P 159R C   N    1145 1147 -139.14 -125.20   21.65    0.69  -63.00  178.76   29.34
  121        159R 159R N   CA   1147 1148  157.17  140.60                  -41.10
  122   7828 159R 160H C   N    1156 1158 -127.01 -125.60    2.61    0.07  -63.20 -172.13   27.67
  122        160H 160H N   CA   1158 1159  140.99  138.80                  -42.30
  123   7829 160H 161D C   N    1166 1168 -124.99  -96.50   41.13    1.72  -63.30 -173.38   27.02
  123        161D 161D N   CA   1168 1169  143.87  114.20                  -40.00
  124   7830 161D 162S C   N    1174 1176 -123.69 -136.60   14.03    0.44  -64.10 -171.06   17.86
  124        162S 162S N   CA   1176 1177  145.70  151.20                  -35.00
  125   7831 162S 163L C   N    1180 1182 -127.57 -108.50   24.81    1.10  -63.50 -177.92   29.25
  125        163L 163L N   CA   1182 1183  148.36  132.50                  -41.20
  126   7832 163L 164L C   N    1188 1190 -116.57 -108.50    8.40    0.43  -63.50  179.38   22.48
  126        164L 164L N   CA   1190 1191  130.15  132.50                  -41.20
  127   7835 166V 167D C   N    1210 1212 -134.53  -96.50   41.03    1.69  -63.30 -176.07   19.65
  127        167D 167D N   CA   1212 1213  129.58  114.20                  -40.00
  128   7836 167D 168S C   N    1218 1220 -133.32 -136.60    7.98    0.32  -64.10 -168.16   11.85
  128        168S 168S N   CA   1220 1221  143.92  151.20                  -35.00
  129   7837 168S 169Y C   N    1224 1226 -136.02 -124.30   17.95    0.76  -63.50 -177.39   32.57
  129        169Y 169Y N   CA   1226 1227  149.00  135.40                  -43.40
  130   7838 169Y 170Q C   N    1236 1238 -140.10 -121.10   19.81    0.64  -63.80 -169.67   31.99
  130        170Q 170Q N   CA   1238 1239  145.33  139.70                  -40.30
  131   7839 170Q 171S C   N    1245 1247 -150.14 -136.60   14.07    0.47  -64.10 -169.47   19.97
  131        171S 171S N   CA   1247 1248  155.00  151.20                  -35.00
  132   7840 171S 172W C   N    1251 1253 -144.12 -124.90   22.87    0.74  -63.00  179.39   27.89
  132        172W 172W N   CA   1253 1254  155.80  143.40                  -44.20
  133   7841 172W 173A C   N    1265 1267 -144.51 -134.00   10.88    0.27  -62.50 -171.88   35.22
  133        173A 173A N   CA   1267 1268  149.81  147.00                  -40.90
  134   7842 173A 174L C   N    1270 1272 -133.76 -108.50   29.64    1.31  -63.50 -175.31   30.00
  134        174L 174L N   CA   1272 1273  148.00  132.50                  -41.20
  135   7843 174L 175A C   N    1278 1280 -151.28 -134.00   20.48    0.49  -62.50 -176.04   34.89
  135        175A 175A N   CA   1280 1281  157.99  147.00                  -40.90
  136   7844 175A 176G C   N    1283 1285  152.62 -167.20   41.84    1.10   82.20  169.73   11.48
  136        176G 176G N   CA   1285 1286  162.94  174.60                    8.50
  137   7845 176G 177G C   N    1287 1289  153.33 -167.20   46.80    1.56   82.20  157.87   10.90
  137        177G 177G N   CA   1289 1290  149.45  174.60                    8.50
  138   7846 177G 178W C   N    1291 1293 -142.34 -124.90   23.96    1.37  -63.00 -171.34   20.71
  138        178W 178W N   CA   1293 1294  126.97  143.40                  -44.20
  139   7847 178W 179N C   N    1305 1307 -175.90 -119.90   56.89    2.11  -63.20 -154.42   31.91
  139        179N 179N N   CA   1307 1308  146.98  137.00                  -41.10
  140   7848 179N 180S C   N    1313 1315 -166.23 -136.60   32.59    1.64  -64.10 -159.42   13.29
  140        180S 180S N   CA   1315 1316  137.63  151.20                  -35.00
  141   7849 180S 181Q C   N    1319 1321 -161.20 -121.10   40.56    1.40  -63.80 -160.68   34.32
  141        181Q 181Q N   CA   1321 1322  145.80  139.70                  -40.30
  142   7850 181Q 182M C   N    1328 1330 -159.30 -125.60   33.92    1.24  -63.40 -160.35   37.27
  142        182M 182M N   CA   1330 1331  144.38  140.50                  -40.50
  143   7853 184C 185Q C   N    1348 1350 -169.62 -121.10   55.42    1.71  -63.80 -173.80   32.68
  143        185Q 185Q N   CA   1350 1351  166.49  139.70                  -40.30
  144   7854 185Q 186G C   N    1357 1359 -177.45 -167.20   17.24    0.68   82.20 -177.68   13.22
  144        186G 186G N   CA   1359 1360  160.73  174.60                    8.50
  145   7855 186G 187E C   N    1361 1363 -149.71 -117.80   39.54    1.18  -63.60 -178.70   28.95
  145        187E 187E N   CA   1363 1364  160.15  136.80                  -40.30
  146   7856 187E 188Q C   N    1370 1372 -143.39 -121.10   30.12    0.96  -63.80  178.48   30.38
  146        188Q 188Q N   CA   1372 1373  159.95  139.70                  -40.30
  147   7857 188Q 189N C   N    1379 1381 -129.86 -119.90   13.57    0.39  -63.20 -174.89   26.93
  147        189N 189N N   CA   1381 1382  146.22  137.00                  -41.10
  148   7860 191P 192G C   N    1401 1403 -134.98 -167.20   48.54    1.16   82.20 -167.01   14.91
  148        192G 192G N   CA   1403 1404  138.30  174.60                    8.50
  149   7862 193P 194F C   N    1412 1414 -142.06 -124.20   24.68    0.66  -63.20  174.22   29.25
  149        194F 194F N   CA   1414 1415  160.34  143.30                  -44.30
  150   7863 194F 195W C   N    1423 1425 -144.04 -124.90   25.06    0.79  -63.00  175.99   27.46
  150        195W 195W N   CA   1425 1426  159.58  143.40                  -44.20
  151   7864 195W 196K C   N    1437 1439 -153.07 -118.00   42.93    1.44  -62.90  179.61   28.70
  151        196K 196K N   CA   1439 1440  163.86  139.10                  -40.80
  152   7865 196K 197A C   N    1446 1448 -157.99 -134.00   28.17    0.67  -62.50 -175.94   35.25
  152        197A 197A N   CA   1448 1449  161.75  147.00                  -40.90
  153   7866 197A 198A C   N    1451 1453 -157.51 -134.00   28.57    0.71  -62.50 -177.45   34.97
  153        198A 198A N   CA   1453 1454  163.22  147.00                  -40.90
  154   7867 198A 199F C   N    1456 1458 -142.29 -124.20   26.66    0.73  -63.20  172.07   28.96
  154        199F 199F N   CA   1458 1459  162.88  143.30                  -44.30
  155   7868 199F 200A C   N    1467 1469 -150.23 -134.00   18.59    0.43  -62.50 -174.85   35.03
  155        200A 200A N   CA   1469 1470  156.06  147.00                  -40.90
  156   7869 200A 201D C   N    1472 1474 -129.43  -70.90   60.47    3.98  -63.30  168.10   25.02
  156        201D 201D N   CA   1474 1475  165.46  150.30                  -40.00
  157   7870 201D 202S C   N    1480 1482 -145.24 -136.60   13.77    0.47  -64.10 -177.85   19.01
  157        202S 202S N   CA   1482 1483  161.92  151.20                  -35.00
  158   7871 202S 203S C   N    1486 1488 -158.75 -136.60   28.97    0.90  -64.10 -178.28   19.99
  158        203S 203S N   CA   1488 1489  169.88  151.20                  -35.00
  159   7872 203S 204G C   N    1492 1494  173.55 -167.20   32.36    1.28   82.20  167.23   12.11
  159        204G 204G N   CA   1494 1495  148.58  174.60                    8.50
  160   7873 204G 205Q C   N    1496 1498 -162.77 -121.10   42.96    1.42  -63.80 -163.66   33.94
  160        205Q 205Q N   CA   1498 1499  150.13  139.70                  -40.30
  161   7874 205Q 206H C   N    1505 1507 -150.29 -125.60   28.17    1.22  -63.20 -171.19   20.09
  161        206H 206H N   CA   1507 1508  125.23  138.80                  -42.30
  162   7877 208P 209D C   N    1529 1531 -127.40  -96.50   42.88    1.79  -63.30 -172.63   27.27
  162        209D 209D N   CA   1531 1532  143.93  114.20                  -40.00
  163   7878 209D 210A C   N    1537 1539 -167.54 -134.00   33.55    1.08  -62.50 -159.07   38.52
  163        210A 210A N   CA   1539 1540  147.81  147.00                  -40.90
  164   7880 211C 212A C   N    1548 1550   37.47  -68.20  112.42    8.16  -62.50  178.44   34.53
  164        212A 212A N   CA   1550 1551  106.92  145.30                  -40.90
  165   7881 212A 213F C   N    1553 1555 -150.78 -124.20   29.10    1.45  -63.20 -163.64   22.54
  165        213F 213F N   CA   1555 1556  131.45  143.30                  -44.30
  166   7882 213F 214R C   N    1564 1566 -173.87 -125.20   52.35    1.65  -63.00 -166.15   33.49
  166        214R 214R N   CA   1566 1567  159.89  140.60                  -41.10
  167   7883 214R 215R C   N    1575 1577 -167.87 -125.20   64.08    2.01  -63.00  167.40   29.39
  167        215R 215R N   CA   1577 1578 -171.58  140.60                  -41.10
  168   7884 215R 216G C   N    1586 1588  126.24   82.20   58.48    1.98  -62.40  171.73   30.20
  168        216G 216G N   CA   1588 1589  -29.97    8.50                  -41.20
  169   7885 216G 217R C   N    1590 1592  -63.84  -63.00    3.24    0.50   57.30  146.41   17.94
  169        217R 217R N   CA   1592 1593  -44.23  -41.10                   38.00
  170   7886 217R 218K C   N    1601 1603   56.68  -70.20  126.97    9.15 -118.00  174.72    6.53
  170        218K 218K N   CA   1603 1604  135.49  140.40                  139.10
  171   7888 219K 220R C   N    1619 1621 -178.93 -125.20   55.44    2.57  -72.10  107.87    8.56
  171        220R 220R N   CA   1621 1622  126.93  140.60                  141.90
  172   7906 237A 238N C   N    1772 1774 -141.32 -119.90   81.89    3.19  -63.20  129.16   20.37
  172        238N 238N N   CA   1774 1775 -143.96  137.00                  -41.10
  173   7924 255L 256S C   N    1917 1919 -138.66  -64.10   95.15    8.48  -64.10   95.15    8.48
  173        256S 256S N   CA   1919 1920   24.12  -35.00                  -35.00
  174   7948 279K 280N C   N    2127 2129  165.60 -119.90   97.88    2.84  -63.20  176.74   28.75
  174        280N 280N N   CA   2129 2130 -159.52  137.00                  -41.10
  175   7950 281S 282A C   N    2141 2143 -140.33 -134.00    8.50    0.49   55.40 -166.04   22.91
  175        282A 282A N   CA   2143 2144  141.32  147.00                   38.20


report______> Distribution of short non-bonded contacts:


DISTANCE1:  0.00 2.10 2.20 2.30 2.40 2.50 2.60 2.70 2.80 2.90 3.00 3.10 3.20 3.30 3.40
DISTANCE2:  2.10 2.20 2.30 2.40 2.50 2.60 2.70 2.80 2.90 3.00 3.10 3.20 3.30 3.40 3.50
FREQUENCY:     0    0    0    0    0   26   32  101  115  160  180  186  200  211  254


<< end of ENERGY.
iupac_m_397W> Atoms were not swapped because of the uncertainty of how to handle the H atom.
iupac_m_397W> Atoms were not swapped because of the uncertainty of how to handle the H atom.
>> Model assessment by DOPE potential
iatmcls_286W> MODEL atom not classified:  PRO:OXT  PRO


>> ENERGY; Differences between the model's features and restraints:
Number of all residues in MODEL                   :      284
Number of all, selected real atoms                :     2162    2162
Number of all, selected pseudo atoms              :        0       0
Number of all static, selected restraints         :    11981   11981
COVALENT_CYS                                      :        F
NONBONDED_SEL_ATOMS                               :        1
Number of non-bonded pairs (excluding 1-2,1-3,1-4):   141317
Dynamic pairs routine                             : 1, NATM x NATM double loop
Atomic shift for contacts update (UPDATE_DYNAMIC) :    0.390
LENNARD_JONES_SWITCH                              :    6.500   7.500
COULOMB_JONES_SWITCH                              :    6.500   7.500
RESIDUE_SPAN_RANGE                                :        1    9999
NLOGN_USE                                         :       15
CONTACT_SHELL                                     :   15.000
DYNAMIC_PAIRS,_SPHERE,_COULOMB,_LENNARD,_MODELLER :        T       F       F       F       T
SPHERE_STDV                                       :    0.050
RADII_FACTOR                                      :    0.820
Current energy                                    :      -10313.6797


<< end of ENERGY.
DOPE score               : -10313.679688
>> Model assessment by GA341 potential

Surface library          : C:\Program Files\Modeller9.17/modlib/surf5.de
Pair library             : C:\Program Files\Modeller9.17/modlib/pair9.de
Chain identifier         : _
% sequence identity      :    80.821999
Sequence length          :          284
Compactness              :     0.006582
Native energy (pair)     :   -48.222533
Native energy (surface)  :     9.450117
Native energy (combined) :     0.926636
Z score (pair)           :    -3.565892
Z score (surface)        :    -2.356501
Z score (combined)       :    -3.980935
GA341 score              :     1.000000


>> ENERGY; Differences between the model's features and restraints:
Number of all residues in MODEL                   :      284
Number of all, selected real atoms                :     2162    2162
Number of all, selected pseudo atoms              :        0       0
Number of all static, selected restraints         :    11981   11981
COVALENT_CYS                                      :        F
NONBONDED_SEL_ATOMS                               :        1
Number of non-bonded pairs (excluding 1-2,1-3,1-4):     3085
Dynamic pairs routine                             : 2, NATM x NATM cell sorting
Atomic shift for contacts update (UPDATE_DYNAMIC) :    0.390
LENNARD_JONES_SWITCH                              :    6.500   7.500
COULOMB_JONES_SWITCH                              :    6.500   7.500
RESIDUE_SPAN_RANGE                                :        0   99999
NLOGN_USE                                         :       15
CONTACT_SHELL                                     :    4.000
DYNAMIC_PAIRS,_SPHERE,_COULOMB,_LENNARD,_MODELLER :        T       T       F       F       F
SPHERE_STDV                                       :    0.050
RADII_FACTOR                                      :    0.820
Current energy                                    :        1951.7441


Summary of the restraint violations: 

   NUM     ... number of restraints.
   NUMVI   ... number of restraints with RVIOL > VIOL_REPORT_CUT[i].
   RVIOL   ... relative difference from the best value.
   NUMVP   ... number of restraints with -Ln(pdf) > VIOL_REPORT_CUT2[i].
   RMS_1   ... RMS(feature, minimally_violated_basis_restraint, NUMB).
   RMS_2   ... RMS(feature, best_value, NUMB).
   MOL.PDF ... scaled contribution to -Ln(Molecular pdf).

 #                     RESTRAINT_GROUP      NUM   NUMVI  NUMVP   RMS_1   RMS_2         MOL.PDF     S_i
------------------------------------------------------------------------------------------------------
 1 Bond length potential              :    2230       0      0   0.005   0.005      13.649       1.000
 2 Bond angle potential               :    3039       0      1   1.930   1.930      212.02       1.000
 3 Stereochemical cosine torsion poten:    1500       0     34  50.200  50.200      599.37       1.000
 4 Stereochemical improper torsion pot:     900       0      0   1.040   1.040      21.002       1.000
 5 Soft-sphere overlap restraints     :    3085       0      0   0.003   0.003      3.4580       1.000
 6 Lennard-Jones 6-12 potential       :       0       0      0   0.000   0.000      0.0000       1.000
 7 Coulomb point-point electrostatic p:       0       0      0   0.000   0.000      0.0000       1.000
 8 H-bonding potential                :       0       0      0   0.000   0.000      0.0000       1.000
 9 Distance restraints 1 (CA-CA)      :     801       7     20   2.183   2.183      201.54       1.000
10 Distance restraints 2 (N-O)        :     902      10     21   2.392   2.392      238.86       1.000
11 Mainchain Phi dihedral restraints  :       0       0      0   0.000   0.000      0.0000       1.000
12 Mainchain Psi dihedral restraints  :       0       0      0   0.000   0.000      0.0000       1.000
13 Mainchain Omega dihedral restraints:     283       0      2   3.312   3.312      36.612       1.000
14 Sidechain Chi_1 dihedral restraints:     225       0      4  83.511  83.511      83.371       1.000
15 Sidechain Chi_2 dihedral restraints:     170       0      1  71.846  71.846      62.076       1.000
16 Sidechain Chi_3 dihedral restraints:      96       0      0  86.320  86.320      49.373       1.000
17 Sidechain Chi_4 dihedral restraints:      32       0      1  83.872  83.872      23.186       1.000
18 Disulfide distance restraints      :       0       0      0   0.000   0.000      0.0000       1.000
19 Disulfide angle restraints         :       0       0      0   0.000   0.000      0.0000       1.000
20 Disulfide dihedral angle restraints:       0       0      0   0.000   0.000      0.0000       1.000
21 Lower bound distance restraints    :       0       0      0   0.000   0.000      0.0000       1.000
22 Upper bound distance restraints    :       0       0      0   0.000   0.000      0.0000       1.000
23 Distance restraints 3 (SDCH-MNCH)  :    1075       0      0   0.675   0.675      60.655       1.000
24 Sidechain Chi_5 dihedral restraints:       0       0      0   0.000   0.000      0.0000       1.000
25 Phi/Psi pair of dihedral restraints:     282     167     30  35.494 141.838      290.24       1.000
26 Distance restraints 4 (SDCH-SDCH)  :     446       0      1   1.129   1.129      56.332       1.000
27 Distance restraints 5 (X-Y)        :       0       0      0   0.000   0.000      0.0000       1.000
28 NMR distance restraints 6 (X-Y)    :       0       0      0   0.000   0.000      0.0000       1.000
29 NMR distance restraints 7 (X-Y)    :       0       0      0   0.000   0.000      0.0000       1.000
30 Minimal distance restraints        :       0       0      0   0.000   0.000      0.0000       1.000
31 Non-bonded restraints              :       0       0      0   0.000   0.000      0.0000       1.000
32 Atomic accessibility restraints    :       0       0      0   0.000   0.000      0.0000       1.000
33 Atomic density restraints          :       0       0      0   0.000   0.000      0.0000       1.000
34 Absolute position restraints       :       0       0      0   0.000   0.000      0.0000       1.000
35 Dihedral angle difference restraint:       0       0      0   0.000   0.000      0.0000       1.000
36 GBSA implicit solvent potential    :       0       0      0   0.000   0.000      0.0000       1.000
37 EM density fitting potential       :       0       0      0   0.000   0.000      0.0000       1.000
38 SAXS restraints                    :       0       0      0   0.000   0.000      0.0000       1.000
39 Symmetry restraints                :       0       0      0   0.000   0.000      0.0000       1.000


# Heavy relative violation of each residue is written to: hoxb13.V99990008
# The profile is NOT normalized by the number of restraints.
# The profiles are smoothed over a window of residues:    1
# The sum of all numbers in the file:   53205.8320


List of the violated restraints:
   A restraint is violated when the relative difference
   from the best value (RVIOL) is larger than CUTOFF.

   ICSR   ... index of a restraint in the current set.
   RESNO  ... residue numbers of the first two atoms.
   ATM    ... IUPAC atom names of the first two atoms.
   FEAT   ... the value of the feature in the model.
   restr  ... the mean of the basis restraint with the smallest
              difference from the model (local minimum).
   viol   ... difference from the local minimum.
   rviol  ... relative difference from the local minimum.
   RESTR  ... the best value (global minimum).
   VIOL   ... difference from the best value.
   RVIOL  ... relative difference from the best value.


-------------------------------------------------------------------------------------------------

Feature  9                           : Distance restraints 1 (CA-CA)           
List of the RVIOL violations larger than   :       4.5000

    #   ICSR  RESNO1/2 ATM1/2   INDATM1/2    FEAT   restr    viol   rviol   RESTR    VIOL   RVIOL
    1   8762   1M  58E CA  CA      2  399   28.28   11.95   16.33    5.66   11.95   16.33    5.66
    2   8763   1M 216G CA  CA      2 1589   41.38   11.12   30.27   10.75   11.12   30.27   10.75
    3   8767  35S 216G CA  CA    239 1589   31.04   10.57   20.47    7.02   10.57   20.47    7.02
    4   8771  36H 216G CA  CA    245 1589   28.27    9.28   18.99    6.55    9.28   18.99    6.55
    5   8775  43M 216G CA  CA    294 1589   25.73    8.47   17.25    6.02    8.47   17.25    6.02
    6   8778  51L 216G CA  CA    353 1589   22.55    6.64   15.91    5.72    6.64   15.91    5.72

-------------------------------------------------------------------------------------------------

Feature 10                           : Distance restraints 2 (N-O)             
List of the RVIOL violations larger than   :       4.5000

    #   ICSR  RESNO1/2 ATM1/2   INDATM1/2    FEAT   restr    viol   rviol   RESTR    VIOL   RVIOL
    1   9575  43M 216G N   O     293 1591   24.82   10.23   14.58    4.74   10.23   14.58    4.74
    2   9582  58E   1M N   O     398    8   28.15   10.94   17.22    5.76   10.94   17.22    5.76
    3   9589 216G  35S N   O    1588  243   31.54    8.42   23.12    7.71    8.42   23.12    7.71
    4   9590 216G  36H N   O    1588  253   30.18    8.71   21.47    7.06    8.71   21.47    7.06
    5   9591 216G  43M N   O    1588  300   26.63    6.24   20.39    6.93    6.24   20.39    6.93
    6   9592 216G  51L N   O    1588  359   23.67    4.33   19.34    6.79    4.33   19.34    6.79
    7   9593 216G  58E N   O    1588  406   15.80    2.22   13.58    4.86    2.22   13.58    4.86
    8   9595 217R  35S N   O    1592  243   28.34   10.66   17.68    6.31   10.66   17.68    6.31
    9   9596 217R  43M N   O    1592  300   23.60    8.93   14.67    5.30    8.93   14.67    5.30
   10   9597 217R  51L N   O    1592  359   20.89    7.06   13.83    5.20    7.06   13.83    5.20

-------------------------------------------------------------------------------------------------

Feature 25                           : Phi/Psi pair of dihedral restraints     
List of the RVIOL violations larger than   :       6.5000

    #   ICSR  RESNO1/2 ATM1/2   INDATM1/2    FEAT   restr    viol   rviol   RESTR    VIOL   RVIOL
    1   7670   1M   2E C   N       7    9 -148.93 -117.80   33.91    1.58  -63.60 -175.43   21.38
    1          2E   2E N   CA      9   10  123.35  136.80                  -40.30
    2   7672   3P   4G C   N      23   25  179.94 -167.20   38.31    1.58   82.20  162.65   12.05
    2          4G   4G N   CA     25   26  138.51  174.60                    8.50
    3   7673   4G   5N C   N      27   29 -160.28 -119.90   43.23    1.42  -63.20 -167.27   29.50
    3          5N   5N N   CA     29   30  152.41  137.00                  -41.10
    4   7674   5N   6Y C   N      35   37 -141.16 -124.30   29.41    1.18  -63.50  175.26   31.61
    4          6Y   6Y N   CA     37   38  159.49  135.40                  -43.40
    5   7675   6Y   7A C   N      47   49  -78.67  -68.20   19.17    1.22  -62.50  158.57   26.81
    5          7A   7A N   CA     49   50  161.36  145.30                  -40.90
    6   7676   7A   8T C   N      52   54 -124.80 -124.80    9.90    0.42  -63.20  175.66   26.60
    6          8T   8T N   CA     54   55  153.40  143.50                  -42.10
    7   7677   8T   9L C   N      59   61  -82.16  -70.70   19.26    1.20  -63.50  162.79   23.72
    7          9L   9L N   CA     61   62  157.08  141.60                  -41.20
    8   7678   9L  10D C   N      67   69  -75.91  -70.90   11.29    0.38  -63.30  160.08   20.54
    8         10D  10D N   CA     69   70  160.42  150.30                  -40.00
    9   7679  10D  11G C   N      75   77   96.73   78.70   64.85    1.16   82.20  123.96    6.74
    9         11G  11G N   CA     77   78  131.61 -166.10                    8.50
   10   7680  11G  12A C   N      79   81 -162.44 -134.00   29.62    0.72  -62.50 -168.09   36.77
   10         12A  12A N   CA     81   82  155.27  147.00                  -40.90
   11   7681  12A  13K C   N      84   86  -87.14  -70.20   17.04    1.20  -62.90  178.65   24.59
   11         13K  13K N   CA     86   87  142.20  140.40                  -40.80
   12   7682  13K  14D C   N      93   95 -109.52  -96.50   14.78    0.61  -63.30  167.68   18.40
   12         14D  14D N   CA     95   96  121.18  114.20                  -40.00
   13   7684  15I  16E C   N     109  111 -141.64 -117.80   31.69    0.98  -63.60  179.85   28.34
   13         16E  16E N   CA    111  112  157.67  136.80                  -40.30
   14   7685  16E  17G C   N     118  120 -161.96 -167.20   21.88    0.78   82.20 -174.53   13.86
   14         17G  17G N   CA    120  121  153.35  174.60                    8.50
   15   7686  17G  18L C   N     122  124 -105.29 -108.50    9.17    0.52  -63.50 -177.44   27.90
   15         18L  18L N   CA    124  125  141.09  132.50                  -41.20
   16   7687  18L  19L C   N     130  132 -100.06 -108.50    8.87    0.40  -63.50  174.85   22.45
   16         19L  19L N   CA    132  133  129.78  132.50                  -41.20
   17   7688  19L  20G C   N     138  140  -92.54  -80.20   27.84    0.65   82.20 -116.59   18.72
   17         20G  20G N   CA    140  141 -160.94  174.10                    8.50
   18   7689  20G  21A C   N     142  144  -62.63  -68.20    6.78    0.44  -62.50  177.67   29.12
   18         21A  21A N   CA    144  145  141.43  145.30                  -40.90
   19   7691  22G  23G C   N     151  153  -91.31  -80.20   23.61    0.55   82.20 -114.57   18.82
   19         23G  23G N   CA    153  154 -165.07  174.10                    8.50
   20   7692  23G  24G C   N     155  157 -169.18 -167.20    8.87    0.36   82.20 -168.72   13.98
   20         24G  24G N   CA    157  158  165.95  174.60                    8.50
   21   7693  24G  25R C   N     159  161 -123.51 -125.20    3.44    0.19  -63.00 -174.54   29.23
   21         25R  25R N   CA    161  162  143.59  140.60                  -41.10
   22   7694  25R  26N C   N     170  172 -136.80 -119.90   28.04    0.86  -63.20  175.69   26.12
   22         26N  26N N   CA    172  173  159.38  137.00                  -41.10
   23   7695  26N  27L C   N     178  180 -108.01 -108.50   18.93    1.03  -63.50  173.19   26.78
   23         27L  27L N   CA    180  181  151.43  132.50                  -41.20
   24   7697  28V  29A C   N     193  195 -131.15 -134.00    9.08    0.56  -62.50  177.32   32.74
   24         29A  29A N   CA    195  196  155.61  147.00                  -40.90
   25   7698  29A  30H C   N     198  200 -135.49 -125.60   34.04    1.09  -63.20  163.21   25.11
   25         30H  30H N   CA    200  201  171.37  138.80                  -42.30
   26   7699  30H  31S C   N     208  210 -137.00 -136.60    2.95    0.14  -64.10 -174.23   18.64
   26         31S  31S N   CA    210  211  154.12  151.20                  -35.00
   27   7701  32P  33L C   N     221  223 -118.09 -108.50   38.74    1.98  -63.50  158.46   25.38
   27         33L  33L N   CA    223  224  170.04  132.50                  -41.20
   28   7702  33L  34T C   N     229  231 -131.98 -124.80   34.71    1.28  -63.20  156.38   24.53
   28         34T  34T N   CA    231  232  177.46  143.50                  -42.10
   29   7706  37P  38A C   N     259  261  178.88 -134.00   63.04    1.77  -62.50  176.14   34.96
   29         38A  38A N   CA    261  262 -171.12  147.00                  -40.90
   30   7707  38A  39A C   N     264  266  -65.01  -68.20   15.64    1.37  -62.50  158.51   26.10
   30         39A  39A N   CA    266  267  160.61  145.30                  -40.90
   31   7709  40P  41T C   N     276  278 -171.27 -124.80   55.07    2.04  -63.20 -179.28   29.87
   31         41T  41T N   CA    278  279  173.05  143.50                  -42.10
   32   7710  41T  42L C   N     283  285 -136.35 -108.50   68.44    3.35  -63.50  143.63   24.42
   32         42L  42L N   CA    285  286 -164.98  132.50                  -41.20
   33   7711  42L  43M C   N     291  293  -58.98  -63.40    4.45    0.79  -73.00  176.56   12.17
   33         43M  43M N   CA    293  294  -40.99  -40.50                  143.00
   34   7713  44P  45A C   N     306  308  -66.80  -68.20   20.13    1.67  -62.50  153.78   25.41
   34         45A  45A N   CA    308  309  165.38  145.30                  -40.90
   35   7715  46V  47N C   N     318  320 -165.15 -119.90   55.70    1.63  -63.20 -179.11   28.20
   35         47N  47N N   CA    320  321  169.48  137.00                  -41.10
   36   7717  48Y  49A C   N     338  340  -69.83  -68.20   12.61    1.07  -62.50  173.85   28.14
   36         49A  49A N   CA    340  341  132.80  145.30                  -40.90
   37   7719  50P  51L C   N     350  352  102.25 -108.50 -167.98    8.54  -70.70 -154.11   20.77
   37         51L  51L N   CA    352  353 -106.68  132.50                  141.60
   38   7720  51L  52D C   N     358  360 -123.57  -96.50   33.77    1.41  -63.30 -175.49   19.96
   38         52D  52D N   CA    360  361  134.39  114.20                  -40.00
   39   7724  55G  56S C   N     385  387  -59.33  -72.40   18.98    0.89  -64.10  173.71   12.87
   39         56S  56S N   CA    387  388  138.64  152.40                  -35.00
   40   7725  56S  57A C   N     391  393  -97.24  -68.20   53.14    5.13  -62.50  145.90   22.47
   40         57A  57A N   CA    393  394  100.80  145.30                  -40.90
   41   7726  57A  58E C   N     396  398   85.56   54.60   67.33    3.42  -63.60  150.91   24.88
   41         58E  58E N   CA    398  399  -17.38   42.40                  -40.30
   42   7729  60P  61K C   N     419  421 -121.14 -118.00   15.43    0.70  -62.90  174.97   26.20
   42         61K  61K N   CA    421  422  154.21  139.10                  -40.80
   43   7730  61K  62Q C   N     428  430 -123.97 -121.10   15.04    0.66  -63.80  175.85   29.05
   43         62Q  62Q N   CA    430  431  154.46  139.70                  -40.30
   44   7732  63C  64H C   N     443  445  -81.74  -67.60   14.15    1.06  -63.20  178.66   23.52
   44         64H  64H N   CA    445  446  140.00  140.00                  -42.30
   45   7736  67P  68G C   N     473  475   86.48   78.70   19.55    0.30   82.20  167.52    8.35
   45         68G  68G N   CA    475  476  175.97 -166.10                    8.50
   46   7738  69V  70P C   N     484  486  -66.34  -58.70   10.65    0.76  -64.50  170.29   12.80
   46         70P  70P N   CA    486  487  -23.09  -30.50                  147.20
   47   7739  70P  71Q C   N     491  493   68.41  -73.00  142.22   10.43  -63.80 -149.46   27.08
   47         71Q  71Q N   CA    493  494  155.85  140.70                  -40.30
   48   7740  71Q  72G C   N     500  502 -166.65 -167.20   23.41    0.91   82.20 -179.13   13.47
   48         72G  72G N   CA    502  503  151.19  174.60                    8.50
   49   7741  72G  73T C   N     504  506 -132.73 -124.80   17.07    0.54  -63.20  173.80   26.85
   49         73T  73T N   CA    506  507  158.61  143.50                  -42.10
   50   7742  73T  74S C   N     511  513 -113.04 -136.60   25.87    0.81  -64.10 -177.78   11.29
   50         74S  74S N   CA    513  514  140.53  151.20                  -35.00
   51   7744  75P  76A C   N     524  526 -112.94 -134.00   23.49    0.53  -62.50 -175.50   28.22
   51         76A  76A N   CA    526  527  136.57  147.00                  -40.90
   52   7748  79P  80Y C   N     550  552 -133.11 -124.30   19.03    0.75  -63.50  178.47   31.78
   52         80Y  80Y N   CA    552  553  152.27  135.40                  -43.40
   53   7749  80Y  81G C   N     562  564 -160.46 -167.20   22.63    0.78   82.20 -173.86   13.94
   53         81G  81G N   CA    564  565  152.99  174.60                    8.50
   54   7750  81G  82Y C   N     566  568 -125.99 -124.30    3.56    0.14  -63.50 -171.29   33.09
   54         82Y  82Y N   CA    568  569  138.54  135.40                  -43.40
   55   7751  82Y  83F C   N     578  580 -130.47 -124.20   11.26    0.35  -63.20  176.37   28.89
   55         83F  83F N   CA    580  581  152.66  143.30                  -44.30
   56   7752  83F  84G C   N     589  591  159.34 -167.20   33.47    0.66   82.20 -177.62   12.40
   56         84G  84G N   CA    591  592  173.77  174.60                    8.50
   57   7753  84G  85G C   N     593  595  139.96 -167.20   52.90    0.95   82.20  178.13   11.39
   57         85G  85G N   CA    595  596  177.01  174.60                    8.50
   58   7754  85G  86G C   N     597  599  174.13 -167.20   22.60    0.77   82.20  178.79   12.75
   58         86G  86G N   CA    599  600  161.85  174.60                    8.50
   59   7755  86G  87Y C   N     601  603 -120.17 -124.30   12.32    0.51  -63.50  176.54   25.40
   59         87Y  87Y N   CA    603  604  123.79  135.40                  -43.40
   60   7756  87Y  88Y C   N     613  615 -129.05 -124.30    5.20    0.31  -63.50 -169.30   33.55
   60         88Y  88Y N   CA    615  616  137.52  135.40                  -43.40
   61   7757  88Y  89S C   N     625  627 -151.14 -136.60   16.12    0.50  -64.10 -171.81   19.88
   61         89S  89S N   CA    627  628  158.15  151.20                  -35.00
   62   7759  90C  91R C   N     637  639 -129.74 -125.20    7.53    0.42  -63.00 -172.06   21.80
   62         91R  91R N   CA    639  640  134.59  140.60                  -41.10
   63   7761  92V  93S C   N     655  657 -141.66 -136.60    7.11    0.40  -64.10 -165.10   19.64
   63         93S  93S N   CA    657  658  146.20  151.20                  -35.00
   64   7762  93S  94R C   N     661  663 -137.48 -125.20   12.28    0.49  -63.00 -167.00   31.18
   64         94R  94R N   CA    663  664  140.85  140.60                  -41.10
   65   7763  94R  95S C   N     672  674 -144.29 -136.60    8.12    0.39  -64.10 -166.24   19.76
   65         95S  95S N   CA    674  675  148.61  151.20                  -35.00
   66   7764  95S  96S C   N     678  680 -138.99 -136.60    8.15    0.45  -64.10 -166.52   12.03
   66         96S  96S N   CA    680  681  143.40  151.20                  -35.00
   67   7765  96S  97L C   N     684  686 -125.07 -108.50   16.58    0.78  -63.50 -175.34   22.96
   67         97L  97L N   CA    686  687  132.90  132.50                  -41.20
   68   7766  97L  98K C   N     692  694 -123.15 -118.00   12.43    0.64  -62.90  179.03   20.81
   68         98K  98K N   CA    694  695  127.79  139.10                  -40.80
   69   7769 100C 101A C   N     714  716 -141.81 -134.00    7.82    0.25  -62.50 -170.78   35.26
   69        101A 101A N   CA    716  717  147.30  147.00                  -40.90
   70   7770 101A 102Q C   N     719  721 -144.81 -121.10   23.73    0.87  -63.80 -163.50   33.14
   70        102Q 102Q N   CA    721  722  140.67  139.70                  -40.30
   71   7771 102Q 103A C   N     728  730 -134.22 -134.00    4.25    0.25  -62.50 -169.62   35.04
   71        103A 103A N   CA    730  731  142.75  147.00                  -40.90
   72   7772 103A 104A C   N     733  735 -150.84 -134.00   17.20    0.45  -62.50 -169.63   35.92
   72        104A 104A N   CA    735  736  150.47  147.00                  -40.90
   73   7773 104A 105T C   N     738  740 -125.87 -124.80    8.00    0.38  -63.20 -171.60   20.70
   73        105T 105T N   CA    740  741  135.57  143.50                  -42.10
   74   7774 105T 106L C   N     745  747 -117.69 -108.50    9.95    0.52  -63.50  178.31   22.31
   74        106L 106L N   CA    747  748  128.68  132.50                  -41.20
   75   7775 106L 107A C   N     753  755 -134.09 -134.00    2.30    0.13  -62.50 -171.48   34.73
   75        107A 107A N   CA    755  756  144.70  147.00                  -40.90
   76   7776 107A 108A C   N     758  760 -142.87 -134.00    9.01    0.24  -62.50 -171.46   35.20
   76        108A 108A N   CA    760  761  148.55  147.00                  -40.90
   77   7777 108A 109Y C   N     763  765 -122.73 -124.30   11.82    0.56  -63.50  177.27   25.43
   77        109Y 109Y N   CA    765  766  123.69  135.40                  -43.40
   78   7779 110P 111A C   N     782  784 -141.91 -134.00    8.17    0.20  -62.50 -172.29   35.02
   78        111A 111A N   CA    784  785  149.02  147.00                  -40.90
   79   7780 111A 112E C   N     787  789 -123.57 -117.80    5.88    0.24  -63.60 -174.10   22.09
   79        112E 112E N   CA    789  790  135.66  136.80                  -40.30
   80   7781 112E 113T C   N     796  798 -122.31 -124.80    8.07    0.28  -63.20 -172.51   20.73
   80        113T 113T N   CA    798  799  135.82  143.50                  -42.10
   81   7783 114P 115T C   N     810  812 -119.04 -124.80    8.47    0.27  -63.20 -172.12   20.92
   81        115T 115T N   CA    812  813  137.28  143.50                  -42.10
   82   7784 115T 116A C   N     817  819 -145.53 -134.00   14.21    0.36  -62.50 -176.35   34.54
   82        116A 116A N   CA    819  820  155.30  147.00                  -40.90
   83   7785 116A 117G C   N     822  824  168.65 -167.20   31.72    1.14   82.20  169.28   12.05
   83        117G 117G N   CA    824  825  154.04  174.60                    8.50
   84   7786 117G 118E C   N     826  828 -131.80 -117.80   14.98    0.45  -63.60 -169.80   29.21
   84        118E 118E N   CA    828  829  142.15  136.80                  -40.30
   85   7787 118E 119E C   N     835  837 -115.55 -117.80    5.67    0.23  -63.60  179.57   21.54
   85        119E 119E N   CA    837  838  131.59  136.80                  -40.30
   86   7788 119E 120Y C   N     844  846 -120.51 -124.30   11.08    0.45  -63.50  177.78   25.59
   86        120Y 120Y N   CA    846  847  124.99  135.40                  -43.40
   87   7790 121P 122S C   N     863  865 -137.13 -136.60    1.93    0.09  -64.10 -173.19   18.73
   87        122S 122S N   CA    865  866  153.05  151.20                  -35.00
   88   7791 122S 123R C   N     869  871 -116.79 -125.20   12.05    0.37  -63.00 -178.76   21.42
   88        123R 123R N   CA    871  872  131.98  140.60                  -41.10
   89   7793 124P 125T C   N     887  889 -125.91 -124.80    1.12    0.06  -63.20 -174.51   27.94
   89        125T 125T N   CA    889  890  143.33  143.50                  -42.10
   90   7794 125T 126E C   N     894  896 -123.43 -117.80    5.66    0.19  -63.60 -172.53   22.30
   90        126E 126E N   CA    896  897  137.37  136.80                  -40.30
   91   7795 126E 127F C   N     903  905 -128.72 -124.20    4.55    0.16  -63.20 -176.05   29.86
   91        127F 127F N   CA    905  906  143.81  143.30                  -44.30
   92   7796 127F 128A C   N     914  916 -139.90 -134.00    6.39    0.15  -62.50 -173.53   34.71
   92        128A 128A N   CA    916  917  149.45  147.00                  -40.90
   93   7797 128A 129F C   N     919  921 -127.47 -124.20    3.49    0.10  -63.20 -177.15   29.62
   93        129F 129F N   CA    921  922  144.52  143.30                  -44.30
   94   7798 129F 130Y C   N     930  932 -118.68 -124.30   17.20    0.71  -63.50  171.65   24.70
   94        130Y 130Y N   CA    932  933  119.14  135.40                  -43.40
   95   7800 131P 132G C   N     949  951 -166.19 -167.20   23.01    0.89   82.20 -178.52   13.52
   95        132G 132G N   CA    951  952  151.61  174.60                    8.50
   96   7801 132G 133Y C   N     953  955 -124.27 -124.30    6.62    0.35  -63.50 -177.40   26.20
   96        133Y 133Y N   CA    955  956  128.78  135.40                  -43.40
   97   7803 134P 135G C   N     972  974 -170.77 -167.20   13.89    0.57   82.20 -173.55   13.66
   97        135G 135G N   CA    974  975  161.17  174.60                    8.50
   98   7804 135G 136T C   N     976  978 -130.01 -124.80   11.49    0.36  -63.20  177.24   27.13
   98        136T 136T N   CA    978  979  153.74  143.50                  -42.10
   99   7805 136T 137Y C   N     983  985 -128.97 -124.30   10.35    0.41  -63.50 -176.00   32.48
   99        137Y 137Y N   CA    985  986  144.64  135.40                  -43.40
  100   7806 137Y 138Q C   N     995  997 -118.80 -121.10    7.37    0.31  -63.80 -178.47   24.18
  100        138Q 138Q N   CA    997  998  132.69  139.70                  -40.30
  101   7808 139P 140M C   N    1011 1013 -137.52 -125.60   14.60    0.43  -63.40 -174.02   33.62
  101        140M 140M N   CA   1013 1014  148.93  140.50                  -40.50
  102   7809 140M 141A C   N    1019 1021 -147.51 -134.00   16.17    0.39  -62.50 -175.97   34.71
  102        141A 141A N   CA   1021 1022  155.88  147.00                  -40.90
  103   7810 141A 142S C   N    1024 1026 -135.91 -136.60    0.79    0.02  -64.10 -171.59   18.75
  103        142S 142S N   CA   1026 1027  150.81  151.20                  -35.00
  104   7811 142S 143Y C   N    1030 1032 -127.41 -124.30    7.90    0.55  -63.50 -176.94   26.16
  104        143Y 143Y N   CA   1032 1033  128.14  135.40                  -43.40
  105   7812 143Y 144L C   N    1042 1044 -138.33 -108.50   29.94    1.40  -63.50 -168.49   23.59
  105        144L 144L N   CA   1044 1045  135.08  132.50                  -41.20
  106   7813 144L 145D C   N    1050 1052 -126.20  -96.50   34.69    1.44  -63.30 -176.75   19.74
  106        145D 145D N   CA   1052 1053  132.12  114.20                  -40.00
  107   7815 146V 147S C   N    1065 1067 -144.64 -136.60    8.17    0.36  -64.10 -167.14   19.72
  107        147S 147S N   CA   1067 1068  149.76  151.20                  -35.00
  108   7818 149V 150Q C   N    1085 1087 -153.64 -121.10   35.17    1.10  -63.80 -170.68   32.48
  108        150Q 150Q N   CA   1087 1088  153.05  139.70                  -40.30
  109   7819 150Q 151T C   N    1094 1096 -130.84 -124.80    6.10    0.34  -63.20 -172.16   28.55
  109        151T 151T N   CA   1096 1097  142.66  143.50                  -42.10
  110   7820 151T 152L C   N    1101 1103 -137.09 -108.50   35.62    1.58  -63.50 -179.29   29.65
  110        152L 152L N   CA   1103 1104  153.75  132.50                  -41.20
  111   7821 152L 153G C   N    1109 1111  176.92 -167.20   32.68    1.33   82.20  166.99   12.20
  111        153G 153G N   CA   1111 1112  146.03  174.60                    8.50
  112   7822 153G 154A C   N    1113 1115 -149.14 -134.00   15.21    0.56  -62.50 -166.10   36.42
  112        154A 154A N   CA   1115 1116  145.64  147.00                  -40.90
  113   7824 155P 156G C   N    1125 1127 -158.58 -167.20   29.44    1.01   82.20 -177.67   13.77
  113        156G 156G N   CA   1127 1128  146.45  174.60                    8.50
  114   7825 156G 157E C   N    1129 1131 -138.29 -117.80   21.23    0.66  -63.60 -167.57   29.86
  114        157E 157E N   CA   1131 1132  142.35  136.80                  -40.30
  115   7827 158P 159R C   N    1145 1147 -137.69 -125.20   20.37    0.66  -63.00  178.58   29.23
  115        159R 159R N   CA   1147 1148  156.69  140.60                  -41.10
  116   7828 159R 160H C   N    1156 1158 -128.79 -125.60    4.92    0.12  -63.20 -172.96   27.68
  116        160H 160H N   CA   1158 1159  142.54  138.80                  -42.30
  117   7829 160H 161D C   N    1166 1168 -127.23  -96.50   44.80    1.88  -63.30 -175.37   26.92
  117        161D 161D N   CA   1168 1169  146.80  114.20                  -40.00
  118   7830 161D 162S C   N    1174 1176 -129.95 -136.60    8.63    0.27  -64.10 -168.99   18.48
  118        162S 162S N   CA   1176 1177  145.70  151.20                  -35.00
  119   7831 162S 163L C   N    1180 1182 -128.62 -108.50   21.83    0.97  -63.50 -170.62   30.33
  119        163L 163L N   CA   1182 1183  140.96  132.50                  -41.20
  120   7832 163L 164L C   N    1188 1190 -119.34 -108.50   20.98    1.19  -63.50  165.45   20.55
  120        164L 164L N   CA   1190 1191  114.54  132.50                  -41.20
  121   7835 166V 167D C   N    1210 1212 -128.79  -96.50   43.05    1.80  -63.30 -170.96   27.57
  121        167D 167D N   CA   1212 1213  142.67  114.20                  -40.00
  122   7836 167D 168S C   N    1218 1220 -131.02 -136.60    8.50    0.28  -64.10 -168.17   11.83
  122        168S 168S N   CA   1220 1221  144.78  151.20                  -35.00
  123   7837 168S 169Y C   N    1224 1226 -132.74 -124.30   14.56    0.59  -63.50 -177.06   32.48
  123        169Y 169Y N   CA   1226 1227  147.27  135.40                  -43.40
  124   7838 169Y 170Q C   N    1236 1238 -128.24 -121.10   12.13    0.43  -63.80 -178.02   30.17
  124        170Q 170Q N   CA   1238 1239  149.51  139.70                  -40.30
  125   7839 170Q 171S C   N    1245 1247 -129.86 -136.60   13.34    0.76  -64.10  175.11   17.35
  125        171S 171S N   CA   1247 1248  162.71  151.20                  -35.00
  126   7840 171S 172W C   N    1251 1253 -121.74 -124.90   13.42    0.72  -63.00  169.84   25.17
  126        172W 172W N   CA   1253 1254  156.45  143.40                  -44.20
  127   7842 173A 174L C   N    1270 1272   72.80  -70.70  143.67   13.28  -63.50 -141.91   27.26
  127        174L 174L N   CA   1272 1273  148.55  141.60                  -41.20
  128   7843 174L 175A C   N    1278 1280 -133.92 -134.00   18.45    1.05  -62.50  169.44   31.59
  128        175A 175A N   CA   1280 1281  165.45  147.00                  -40.90
  129   7844 175A 176G C   N    1283 1285 -122.28  -80.20   42.10    2.76   82.20 -131.79   17.38
  129        176G 176G N   CA   1285 1286  175.52  174.10                    8.50
  130   7845 176G 177G C   N    1287 1289 -146.89 -167.20   21.07    0.31   82.20 -152.92   15.52
  130        177G 177G N   CA   1289 1290  168.96  174.60                    8.50
  131   7846 177G 178W C   N    1291 1293 -120.67 -124.90   14.83    0.61  -63.00 -177.28   20.30
  131        178W 178W N   CA   1293 1294  129.19  143.40                  -44.20
  132   7847 178W 179N C   N    1305 1307 -147.78 -119.90   28.43    1.04  -63.20 -164.38   29.22
  132        179N 179N N   CA   1307 1308  142.52  137.00                  -41.10
  133   7848 179N 180S C   N    1313 1315 -153.27 -136.60   19.85    1.05  -64.10 -163.21   12.57
  133        180S 180S N   CA   1315 1316  140.43  151.20                  -35.00
  134   7849 180S 181Q C   N    1319 1321 -176.82 -121.10   55.78    2.04  -63.80 -149.61   36.66
  134        181Q 181Q N   CA   1321 1322  142.24  139.70                  -40.30
  135   7850 181Q 182M C   N    1328 1330 -155.97 -125.60   30.37    1.20  -63.40 -158.40   37.33
  135        182M 182M N   CA   1330 1331  140.40  140.50                  -40.50
  136   7853 184C 185Q C   N    1348 1350 -165.02 -121.10   49.75    1.54  -63.80 -173.51   32.54
  136        185Q 185Q N   CA   1350 1351  163.07  139.70                  -40.30
  137   7854 185Q 186G C   N    1357 1359  170.85 -167.20   30.10    1.11   82.20  170.38   12.19
  137        186G 186G N   CA   1359 1360  154.00  174.60                    8.50
  138   7855 186G 187E C   N    1361 1363 -155.54 -117.80   43.26    1.26  -63.60 -173.94   29.89
  138        187E 187E N   CA   1363 1364  157.94  136.80                  -40.30
  139   7856 187E 188Q C   N    1370 1372 -147.60 -121.10   36.73    1.19  -63.80  175.83   30.18
  139        188Q 188Q N   CA   1372 1373  165.13  139.70                  -40.30
  140   7857 188Q 189N C   N    1379 1381 -129.27 -119.90   19.81    0.66  -63.20  177.23   25.91
  140        189N 189N N   CA   1381 1382  154.45  137.00                  -41.10
  141   7860 191P 192G C   N    1401 1403 -125.53 -167.20   49.23    0.84   82.20 -153.23   15.97
  141        192G 192G N   CA   1403 1404  148.38  174.60                    8.50
  142   7862 193P 194F C   N    1412 1414 -149.50 -124.20   38.36    1.07  -63.20  167.51   28.68
  142        194F 194F N   CA   1414 1415  172.13  143.30                  -44.30
  143   7863 194F 195W C   N    1423 1425 -149.41 -124.90   43.43    1.49  -63.00  161.59   26.00
  143        195W 195W N   CA   1425 1426  179.26  143.40                  -44.20
  144   7864 195W 196K C   N    1437 1439 -166.89 -118.00   56.68    1.88  -62.90 -176.31   30.00
  144        196K 196K N   CA   1439 1440  167.78  139.10                  -40.80
  145   7865 196K 197A C   N    1446 1448 -168.12 -134.00   38.78    0.89  -62.50 -173.54   36.14
  145        197A 197A N   CA   1448 1449  165.44  147.00                  -40.90
  146   7866 197A 198A C   N    1451 1453 -161.50 -134.00   29.79    0.68  -62.50 -171.28   36.20
  146        198A 198A N   CA   1453 1454  158.43  147.00                  -40.90
  147   7867 198A 199F C   N    1456 1458 -163.41 -124.20   40.02    1.33  -63.20 -167.46   33.01
  147        199F 199F N   CA   1458 1459  151.30  143.30                  -44.30
  148   7868 199F 200A C   N    1467 1469 -175.56 -134.00   41.66    1.27  -62.50 -156.45   39.35
  148        200A 200A N   CA   1469 1470  149.84  147.00                  -40.90
  149   7869 200A 201D C   N    1472 1474 -155.00  -96.50   67.05    2.78  -63.30 -164.17   30.07
  149        201D 201D N   CA   1474 1475  146.96  114.20                  -40.00
  150   7870 201D 202S C   N    1480 1482 -148.54 -136.60   23.96    0.91  -64.10  174.78   18.74
  150        202S 202S N   CA   1482 1483  171.97  151.20                  -35.00
  151   7871 202S 203S C   N    1486 1488 -155.05 -136.60   27.02    0.89  -64.10  178.90   19.52
  151        203S 203S N   CA   1488 1489  170.94  151.20                  -35.00
  152   7872 203S 204G C   N    1492 1494 -145.16 -167.20   22.97    0.61   82.20 -142.35   16.17
  152        204G 204G N   CA   1494 1495 -178.94  174.60                    8.50
  153   7873 204G 205Q C   N    1496 1498 -157.17 -121.10   36.85    1.24  -63.80 -163.89   33.66
  153        205Q 205Q N   CA   1498 1499  147.24  139.70                  -40.30
  154   7874 205Q 206H C   N    1505 1507 -113.19 -125.60   18.89    0.86  -63.20  172.07   24.78
  154        206H 206H N   CA   1507 1508  153.05  138.80                  -42.30
  155   7877 208P 209D C   N    1529 1531  -95.35  -70.90   51.95    1.74  -63.30  127.95   17.85
  155        209D 209D N   CA   1531 1532 -163.87  150.30                  -40.00
  156   7878 209D 210A C   N    1537 1539 -153.76 -134.00   31.24    1.06  -62.50  173.80   33.34
  156        210A 210A N   CA   1539 1540  171.19  147.00                  -40.90
  157   7880 211C 212A C   N    1548 1550 -137.49 -134.00   19.05    0.99  -62.50  170.73   32.00
  157        212A 212A N   CA   1550 1551  165.73  147.00                  -40.90
  158   7881 212A 213F C   N    1553 1555 -119.78 -124.20   25.14    1.28  -63.20  158.12   25.68
  158        213F 213F N   CA   1555 1556  168.05  143.30                  -44.30
  159   7882 213F 214R C   N    1564 1566 -132.90 -125.20   10.21    0.30  -63.00 -174.71   29.83
  159        214R 214R N   CA   1566 1567  147.30  140.60                  -41.10
  160   7883 214R 215R C   N    1575 1577 -110.23  -63.00   91.44   15.52  -63.00   91.44   15.52
  160        215R 215R N   CA   1577 1578 -119.40  -41.10                  -41.10
  161   7884 215R 216G C   N    1586 1588  112.48   82.20  179.01    7.16  -62.40 -144.03   31.84
  161        216G 216G N   CA   1588 1589 -167.93    8.50                  -41.20
  162   7885 216G 217R C   N    1590 1592  -60.51  -63.00    2.78    0.38   57.30  142.59   17.46
  162        217R 217R N   CA   1592 1593  -42.32  -41.10                   38.00
  163   7888 219K 220R C   N    1619 1621  133.95 -125.20  115.36    3.46  -72.10  163.38   11.30
  163        220R 220R N   CA   1621 1622 -163.37  140.60                  141.90
  164   7906 237A 238N C   N    1772 1774 -142.13 -119.90   80.31    3.10  -63.20  131.15   20.67
  164        238N 238N N   CA   1774 1775 -145.83  137.00                  -41.10
  165   7924 255L 256S C   N    1917 1919 -139.00  -64.10   95.06    8.52  -64.10   95.06    8.52
  165        256S 256S N   CA   1919 1920   23.54  -35.00                  -35.00
  166   7948 279K 280N C   N    2127 2129  165.42 -119.90   88.36    2.62  -63.20 -171.85   30.35
  166        280N 280N N   CA   2129 2130 -175.78  137.00                  -41.10
  167   7950 281S 282A C   N    2141 2143 -142.46 -134.00   15.07    0.92   55.40 -171.41   22.33
  167        282A 282A N   CA   2143 2144  134.52  147.00                   38.20


report______> Distribution of short non-bonded contacts:


DISTANCE1:  0.00 2.10 2.20 2.30 2.40 2.50 2.60 2.70 2.80 2.90 3.00 3.10 3.20 3.30 3.40
DISTANCE2:  2.10 2.20 2.30 2.40 2.50 2.60 2.70 2.80 2.90 3.00 3.10 3.20 3.30 3.40 3.50
FREQUENCY:     0    0    0    0    0   18   22   93   91  149  141  173  182  205  254


<< end of ENERGY.
iupac_m_397W> Atoms were not swapped because of the uncertainty of how to handle the H atom.
>> Model assessment by DOPE potential
iatmcls_286W> MODEL atom not classified:  PRO:OXT  PRO


>> ENERGY; Differences between the model's features and restraints:
Number of all residues in MODEL                   :      284
Number of all, selected real atoms                :     2162    2162
Number of all, selected pseudo atoms              :        0       0
Number of all static, selected restraints         :    11981   11981
COVALENT_CYS                                      :        F
NONBONDED_SEL_ATOMS                               :        1
Number of non-bonded pairs (excluding 1-2,1-3,1-4):   144823
Dynamic pairs routine                             : 1, NATM x NATM double loop
Atomic shift for contacts update (UPDATE_DYNAMIC) :    0.390
LENNARD_JONES_SWITCH                              :    6.500   7.500
COULOMB_JONES_SWITCH                              :    6.500   7.500
RESIDUE_SPAN_RANGE                                :        1    9999
NLOGN_USE                                         :       15
CONTACT_SHELL                                     :   15.000
DYNAMIC_PAIRS,_SPHERE,_COULOMB,_LENNARD,_MODELLER :        T       F       F       F       T
SPHERE_STDV                                       :    0.050
RADII_FACTOR                                      :    0.820
Current energy                                    :      -10244.5293


<< end of ENERGY.
DOPE score               : -10244.529297
>> Model assessment by GA341 potential

Surface library          : C:\Program Files\Modeller9.17/modlib/surf5.de
Pair library             : C:\Program Files\Modeller9.17/modlib/pair9.de
Chain identifier         : _
% sequence identity      :    80.821999
Sequence length          :          284
Compactness              :     0.006597
Native energy (pair)     :   -37.206616
Native energy (surface)  :    10.702790
Native energy (combined) :     1.444346
Z score (pair)           :    -4.087710
Z score (surface)        :    -1.883858
Z score (combined)       :    -4.152082
GA341 score              :     1.000000


>> ENERGY; Differences between the model's features and restraints:
Number of all residues in MODEL                   :      284
Number of all, selected real atoms                :     2162    2162
Number of all, selected pseudo atoms              :        0       0
Number of all static, selected restraints         :    11981   11981
COVALENT_CYS                                      :        F
NONBONDED_SEL_ATOMS                               :        1
Number of non-bonded pairs (excluding 1-2,1-3,1-4):     3195
Dynamic pairs routine                             : 2, NATM x NATM cell sorting
Atomic shift for contacts update (UPDATE_DYNAMIC) :    0.390
LENNARD_JONES_SWITCH                              :    6.500   7.500
COULOMB_JONES_SWITCH                              :    6.500   7.500
RESIDUE_SPAN_RANGE                                :        0   99999
NLOGN_USE                                         :       15
CONTACT_SHELL                                     :    4.000
DYNAMIC_PAIRS,_SPHERE,_COULOMB,_LENNARD,_MODELLER :        T       T       F       F       F
SPHERE_STDV                                       :    0.050
RADII_FACTOR                                      :    0.820
Current energy                                    :        1849.8041


Summary of the restraint violations: 

   NUM     ... number of restraints.
   NUMVI   ... number of restraints with RVIOL > VIOL_REPORT_CUT[i].
   RVIOL   ... relative difference from the best value.
   NUMVP   ... number of restraints with -Ln(pdf) > VIOL_REPORT_CUT2[i].
   RMS_1   ... RMS(feature, minimally_violated_basis_restraint, NUMB).
   RMS_2   ... RMS(feature, best_value, NUMB).
   MOL.PDF ... scaled contribution to -Ln(Molecular pdf).

 #                     RESTRAINT_GROUP      NUM   NUMVI  NUMVP   RMS_1   RMS_2         MOL.PDF     S_i
------------------------------------------------------------------------------------------------------
 1 Bond length potential              :    2230       0      0   0.004   0.004      9.6725       1.000
 2 Bond angle potential               :    3039       0      2   1.825   1.825      194.19       1.000
 3 Stereochemical cosine torsion poten:    1500       0     48  51.745  51.745      629.36       1.000
 4 Stereochemical improper torsion pot:     900       0      0   0.945   0.945      18.580       1.000
 5 Soft-sphere overlap restraints     :    3195       0      0   0.003   0.003      3.0374       1.000
 6 Lennard-Jones 6-12 potential       :       0       0      0   0.000   0.000      0.0000       1.000
 7 Coulomb point-point electrostatic p:       0       0      0   0.000   0.000      0.0000       1.000
 8 H-bonding potential                :       0       0      0   0.000   0.000      0.0000       1.000
 9 Distance restraints 1 (CA-CA)      :     801       7     16   2.142   2.142      172.87       1.000
10 Distance restraints 2 (N-O)        :     902       7     26   2.315   2.315      228.22       1.000
11 Mainchain Phi dihedral restraints  :       0       0      0   0.000   0.000      0.0000       1.000
12 Mainchain Psi dihedral restraints  :       0       0      0   0.000   0.000      0.0000       1.000
13 Mainchain Omega dihedral restraints:     283       0      1   3.379   3.379      38.094       1.000
14 Sidechain Chi_1 dihedral restraints:     225       0      5  82.511  82.511      77.213       1.000
15 Sidechain Chi_2 dihedral restraints:     170       0      1  69.198  69.198      51.431       1.000
16 Sidechain Chi_3 dihedral restraints:      96       0      0  72.851  72.851      44.065       1.000
17 Sidechain Chi_4 dihedral restraints:      32       0      0 110.422 110.422      21.001       1.000
18 Disulfide distance restraints      :       0       0      0   0.000   0.000      0.0000       1.000
19 Disulfide angle restraints         :       0       0      0   0.000   0.000      0.0000       1.000
20 Disulfide dihedral angle restraints:       0       0      0   0.000   0.000      0.0000       1.000
21 Lower bound distance restraints    :       0       0      0   0.000   0.000      0.0000       1.000
22 Upper bound distance restraints    :       0       0      0   0.000   0.000      0.0000       1.000
23 Distance restraints 3 (SDCH-MNCH)  :    1075       0      0   0.584   0.584      51.344       1.000
24 Sidechain Chi_5 dihedral restraints:       0       0      0   0.000   0.000      0.0000       1.000
25 Phi/Psi pair of dihedral restraints:     282     166     33  33.755 140.606      275.35       1.000
26 Distance restraints 4 (SDCH-SDCH)  :     446       0      1   0.954   0.954      35.373       1.000
27 Distance restraints 5 (X-Y)        :       0       0      0   0.000   0.000      0.0000       1.000
28 NMR distance restraints 6 (X-Y)    :       0       0      0   0.000   0.000      0.0000       1.000
29 NMR distance restraints 7 (X-Y)    :       0       0      0   0.000   0.000      0.0000       1.000
30 Minimal distance restraints        :       0       0      0   0.000   0.000      0.0000       1.000
31 Non-bonded restraints              :       0       0      0   0.000   0.000      0.0000       1.000
32 Atomic accessibility restraints    :       0       0      0   0.000   0.000      0.0000       1.000
33 Atomic density restraints          :       0       0      0   0.000   0.000      0.0000       1.000
34 Absolute position restraints       :       0       0      0   0.000   0.000      0.0000       1.000
35 Dihedral angle difference restraint:       0       0      0   0.000   0.000      0.0000       1.000
36 GBSA implicit solvent potential    :       0       0      0   0.000   0.000      0.0000       1.000
37 EM density fitting potential       :       0       0      0   0.000   0.000      0.0000       1.000
38 SAXS restraints                    :       0       0      0   0.000   0.000      0.0000       1.000
39 Symmetry restraints                :       0       0      0   0.000   0.000      0.0000       1.000


# Heavy relative violation of each residue is written to: hoxb13.V99990009
# The profile is NOT normalized by the number of restraints.
# The profiles are smoothed over a window of residues:    1
# The sum of all numbers in the file:   52517.9102


List of the violated restraints:
   A restraint is violated when the relative difference
   from the best value (RVIOL) is larger than CUTOFF.

   ICSR   ... index of a restraint in the current set.
   RESNO  ... residue numbers of the first two atoms.
   ATM    ... IUPAC atom names of the first two atoms.
   FEAT   ... the value of the feature in the model.
   restr  ... the mean of the basis restraint with the smallest
              difference from the model (local minimum).
   viol   ... difference from the local minimum.
   rviol  ... relative difference from the local minimum.
   RESTR  ... the best value (global minimum).
   VIOL   ... difference from the best value.
   RVIOL  ... relative difference from the best value.


-------------------------------------------------------------------------------------------------

Feature  9                           : Distance restraints 1 (CA-CA)           
List of the RVIOL violations larger than   :       4.5000

    #   ICSR  RESNO1/2 ATM1/2   INDATM1/2    FEAT   restr    viol   rviol   RESTR    VIOL   RVIOL
    1   8763   1M 216G CA  CA      2 1589   40.64   11.12   29.52   10.48   11.12   29.52   10.48
    2   8767  35S 216G CA  CA    239 1589   31.79   10.57   21.22    7.27   10.57   21.22    7.27
    3   8771  36H 216G CA  CA    245 1589   29.82    9.28   20.54    7.08    9.28   20.54    7.08
    4   8772  36H 217R CA  CA    245 1593   26.22   13.05   13.17    4.80   13.05   13.17    4.80
    5   8775  43M 216G CA  CA    294 1589   24.37    8.47   15.90    5.55    8.47   15.90    5.55
    6   8778  51L 216G CA  CA    353 1589   22.64    6.64   15.99    5.75    6.64   15.99    5.75
    7   8781  58E 216G CA  CA    399 1589   17.05    3.81   13.24    4.93    3.81   13.24    4.93

-------------------------------------------------------------------------------------------------

Feature 10                           : Distance restraints 2 (N-O)             
List of the RVIOL violations larger than   :       4.5000

    #   ICSR  RESNO1/2 ATM1/2   INDATM1/2    FEAT   restr    viol   rviol   RESTR    VIOL   RVIOL
    1   9589 216G  35S N   O    1588  243   31.05    8.42   22.62    7.54    8.42   22.62    7.54
    2   9590 216G  36H N   O    1588  253   30.22    8.71   21.51    7.07    8.71   21.51    7.07
    3   9591 216G  43M N   O    1588  300   23.08    6.24   16.84    5.72    6.24   16.84    5.72
    4   9592 216G  51L N   O    1588  359   23.14    4.33   18.81    6.60    4.33   18.81    6.60
    5   9593 216G  58E N   O    1588  406   19.36    2.22   17.14    6.13    2.22   17.14    6.13
    6   9595 217R  35S N   O    1592  243   28.27   10.66   17.60    6.28   10.66   17.60    6.28
    7   9597 217R  51L N   O    1592  359   20.07    7.06   13.01    4.89    7.06   13.01    4.89

-------------------------------------------------------------------------------------------------

Feature 25                           : Phi/Psi pair of dihedral restraints     
List of the RVIOL violations larger than   :       6.5000

    #   ICSR  RESNO1/2 ATM1/2   INDATM1/2    FEAT   restr    viol   rviol   RESTR    VIOL   RVIOL
    1   7670   1M   2E C   N       7    9 -151.29  -63.60   96.22   16.49  -63.60   96.22   16.49
    1          2E   2E N   CA      9   10  -79.90  -40.30                  -40.30
    2   7672   3P   4G C   N      23   25 -135.70 -167.20   31.63    0.54   82.20 -143.62   16.35
    2          4G   4G N   CA     25   26  171.68  174.60                    8.50
    3   7673   4G   5N C   N      27   29  -86.32  -71.20   24.38    1.29  -63.20  158.67   21.14
    3          5N   5N N   CA     29   30  161.92  142.80                  -41.10
    4   7674   5N   6Y C   N      35   37 -128.39 -124.30    9.29    0.37  -63.50 -175.37   32.55
    4          6Y   6Y N   CA     37   38  143.74  135.40                  -43.40
    5   7675   6Y   7A C   N      47   49 -150.56 -134.00   18.69    0.43  -62.50 -174.35   35.13
    5          7A   7A N   CA     49   50  155.67  147.00                  -40.90
    6   7676   7A   8T C   N      52   54 -126.90 -124.80    3.19    0.19  -63.20 -172.07   28.32
    6          8T   8T N   CA     54   55  141.10  143.50                  -42.10
    7   7677   8T   9L C   N      59   61 -127.62 -108.50   21.33    0.94  -63.50 -171.90   30.09
    7          9L   9L N   CA     61   62  141.96  132.50                  -41.20
    8   7678   9L  10D C   N      67   69  -93.16  -96.50    5.84    0.24  -63.30  161.77   18.35
    8         10D  10D N   CA     69   70  119.00  114.20                  -40.00
    9   7679  10D  11G C   N      75   77   89.23   78.70   32.65    0.54   82.20  154.65    7.86
    9         11G  11G N   CA     77   78  162.99 -166.10                    8.50
   10   7680  11G  12A C   N      79   81 -163.62 -134.00   32.76    0.74  -62.50 -172.32   36.13
   10         12A  12A N   CA     81   82  160.99  147.00                  -40.90
   11   7681  12A  13K C   N      84   86 -101.96 -118.00   18.13    0.60  -62.90  175.84   21.02
   11         13K  13K N   CA     86   87  130.64  139.10                  -40.80
   12   7682  13K  14D C   N      93   95 -110.25  -96.50   22.55    0.95  -63.30  178.36   19.65
   12         14D  14D N   CA     95   96  132.07  114.20                  -40.00
   13   7684  15I  16E C   N     109  111 -130.25 -117.80   22.48    0.82  -63.60  177.19   27.38
   13         16E  16E N   CA    111  112  155.52  136.80                  -40.30
   14   7685  16E  17G C   N     118  120 -149.14 -167.20   30.24    0.79   82.20 -168.49   14.54
   14         17G  17G N   CA    120  121  150.35  174.60                    8.50
   15   7686  17G  18L C   N     122  124  -77.37  -70.70    8.38    0.56  -63.50  172.69   24.80
   15         18L  18L N   CA    124  125  146.67  141.60                  -41.20
   16   7687  18L  19L C   N     130  132  -79.08  -70.70   12.44    1.23  -63.50  174.31   23.35
   16         19L  19L N   CA    132  133  132.41  141.60                  -41.20
   17   7689  20G  21A C   N     142  144  165.28 -134.00   67.42    1.53  -62.50 -165.38   38.68
   17         21A  21A N   CA    144  145  176.29  147.00                  -40.90
   18   7690  21A  22G C   N     147  149  -73.78  -80.20   16.42    0.39   82.20 -143.26    6.92
   18         22G  22G N   CA    149  150  158.99  174.10                    8.50
   19   7691  22G  23G C   N     151  153   87.76   78.70   19.14    0.28   82.20  168.63    8.47
   19         23G  23G N   CA    153  154  177.04 -166.10                    8.50
   20   7694  25R  26N C   N     170  172  -69.05  -71.20    9.47    0.55  -63.20  174.77   21.54
   20         26N  26N N   CA    172  173  133.58  142.80                  -41.10
   21   7695  26N  27L C   N     178  180 -142.72 -108.50   36.21    1.62  -63.50 -168.39   31.51
   21         27L  27L N   CA    180  181  144.33  132.50                  -41.20
   22   7697  28V  29A C   N     193  195 -159.95 -134.00   26.67    0.68  -62.50 -167.52   36.74
   22         29A  29A N   CA    195  196  153.12  147.00                  -40.90
   23   7698  29A  30H C   N     198  200 -158.01 -125.60   33.75    0.99  -63.20 -165.81   30.40
   23         30H  30H N   CA    200  201  148.23  138.80                  -42.30
   24   7699  30H  31S C   N     208  210 -147.26 -136.60   16.87    0.95  -64.10 -167.94   12.14
   24         31S  31S N   CA    210  211  138.12  151.20                  -35.00
   25   7701  32P  33L C   N     221  223 -142.53 -108.50   36.08    1.61  -63.50 -168.62   31.47
   25         33L  33L N   CA    223  224  144.50  132.50                  -41.20
   26   7702  33L  34T C   N     229  231 -142.37 -124.80   22.24    0.77  -63.20  179.20   28.13
   26         34T  34T N   CA    231  232  157.13  143.50                  -42.10
   27   7704  35S  36H C   N     242  244 -163.32 -125.60   64.58    1.69  -63.20  161.30   26.43
   27         36H  36H N   CA    244  245 -168.77  138.80                  -42.30
   28   7706  37P  38A C   N     259  261  -65.02  -68.20   71.25    5.86  -62.50  102.65   16.95
   28         38A  38A N   CA    261  262 -143.52  145.30                  -40.90
   29   7707  38A  39A C   N     264  266  -47.87  -68.20   20.46    1.81  -62.50  172.12   27.53
   29         39A  39A N   CA    266  267  147.61  145.30                  -40.90
   30   7709  40P  41T C   N     276  278 -151.27 -124.80   31.41    1.16  -63.20 -179.55   28.81
   30         41T  41T N   CA    278  279  160.40  143.50                  -42.10
   31   7710  41T  42L C   N     283  285  -96.83 -108.50   12.11    0.62  -63.50 -179.96   23.30
   31         42L  42L N   CA    285  286  135.73  132.50                  -41.20
   32   7712  43M  44P C   N     299  301  -58.37  -58.70    6.95    0.55  -64.50  175.47   13.42
   32         44P  44P N   CA    301  302  -37.44  -30.50                  147.20
   33   7713  44P  45A C   N     306  308 -161.54 -134.00   30.53    1.52  -62.50 -159.16   30.09
   33         45A  45A N   CA    308  309  133.83  147.00                  -40.90
   34   7715  46V  47N C   N     318  320 -127.94 -119.90   37.86    1.52  -63.20  158.71   23.50
   34         47N  47N N   CA    320  321  173.99  137.00                  -41.10
   35   7717  48Y  49A C   N     338  340  -71.12  -68.20    4.34    0.27  -62.50  170.81   28.42
   35         49A  49A N   CA    340  341  148.51  145.30                  -40.90
   36   7719  50P  51L C   N     350  352 -100.60 -108.50  107.87    5.74  -70.70  120.45   10.29
   36         51L  51L N   CA    352  353   24.92  132.50                  141.60
   37   7720  51L  52D C   N     358  360  151.20   54.50  127.91    8.48  -63.30  145.53   23.22
   37         52D  52D N   CA    360  361  -42.84   40.90                  -40.00
   38   7721  52D  53L C   N     366  368 -158.13 -108.50   73.97    3.36  -63.50  161.97   28.23
   38         53L  53L N   CA    368  369 -172.65  132.50                  -41.20
   39   7724  55G  56S C   N     385  387  -69.00  -72.40    5.96    0.27  -64.10  177.56   13.16
   39         56S  56S N   CA    387  388  147.50  152.40                  -35.00
   40   7725  56S  57A C   N     391  393  153.37 -134.00   72.75    2.57  -62.50 -132.29   44.82
   40         57A  57A N   CA    393  394  142.82  147.00                  -40.90
   41   7726  57A  58E C   N     396  398   43.02   54.60   18.29    1.01  -63.60  144.05   24.55
   41         58E  58E N   CA    398  399   56.56   42.40                  -40.30
   42   7727  58E  59P C   N     405  407  -47.55  -58.70   20.07    1.21  -64.50  166.48   13.34
   42         59P  59P N   CA    407  408  -47.19  -30.50                  147.20
   43   7729  60P  61K C   N     419  421  168.40 -118.00   82.23    2.72  -62.90 -167.29   32.45
   43         61K  61K N   CA    421  422  175.77  139.10                  -40.80
   44   7730  61K  62Q C   N     428  430  -74.72  -73.00   13.18    0.83  -63.80  166.29   25.03
   44         62Q  62Q N   CA    430  431  153.77  140.70                  -40.30
   45   7732  63C  64H C   N     443  445  -52.95  -67.60   15.04    1.03  -63.20  179.19   23.05
   45         64H  64H N   CA    445  446  136.59  140.00                  -42.30
   46   7735  66C  67P C   N     466  468  -65.99  -58.70   14.82    0.87  -64.50  164.80   12.38
   46         67P  67P N   CA    468  469  -17.60  -30.50                  147.20
   47   7739  70P  71Q C   N     491  493 -143.71 -121.10   27.51    0.85  -63.80 -177.27   31.03
   47         71Q  71Q N   CA    493  494  155.37  139.70                  -40.30
   48   7740  71Q  72G C   N     500  502  172.77 -167.20   26.91    0.98   82.20  173.62   12.43
   48         72G  72G N   CA    502  503  156.63  174.60                    8.50
   49   7741  72G  73T C   N     504  506 -138.83 -124.80   27.84    0.87  -63.20  168.31   26.50
   49         73T  73T N   CA    506  507  167.54  143.50                  -42.10
   50   7742  73T  74S C   N     511  513 -116.40 -136.60   27.66    0.88  -64.10  175.28   10.81
   50         74S  74S N   CA    513  514  132.30  151.20                  -35.00
   51   7744  75P  76A C   N     524  526 -119.12 -134.00   17.49    0.42  -62.50 -172.55   28.53
   51         76A  76A N   CA    526  527  137.79  147.00                  -40.90
   52   7748  79P  80Y C   N     550  552 -144.90 -124.30   28.61    1.28  -63.50 -179.29   32.65
   52         80Y  80Y N   CA    552  553  155.26  135.40                  -43.40
   53   7749  80Y  81G C   N     562  564  151.30 -167.20   46.80    1.47   82.20  160.15   10.94
   53         81G  81G N   CA    564  565  152.97  174.60                    8.50
   54   7750  81G  82Y C   N     566  568 -130.05 -124.30    7.80    0.36  -63.50 -171.91   33.18
   54         82Y  82Y N   CA    568  569  140.67  135.40                  -43.40
   55   7751  82Y  83F C   N     578  580 -136.45 -124.20   15.54    0.40  -63.20  178.55   29.55
   55         83F  83F N   CA    580  581  152.87  143.30                  -44.30
   56   7752  83F  84G C   N     589  591   77.26   78.70    5.08    0.20   82.20  179.54    8.97
   56         84G  84G N   CA    591  592 -170.97 -166.10                    8.50
   57   7753  84G  85G C   N     593  595   98.91   78.70   50.14    0.76   82.20  140.51    7.65
   57         85G  85G N   CA    595  596  148.01 -166.10                    8.50
   58   7754  85G  86G C   N     597  599   96.91   78.70   66.00    1.18   82.20  122.85    6.70
   58         86G  86G N   CA    599  600  130.46 -166.10                    8.50
   59   7755  86G  87Y C   N     601  603 -132.33 -124.30    8.26    0.55  -63.50 -167.94   33.92
   59         87Y  87Y N   CA    603  604  137.30  135.40                  -43.40
   60   7756  87Y  88Y C   N     613  615 -126.38 -124.30    5.95    0.41  -63.50 -175.71   26.38
   60         88Y  88Y N   CA    615  616  129.83  135.40                  -43.40
   61   7757  88Y  89S C   N     625  627 -146.52 -136.60   12.95    0.71  -64.10 -163.96   12.33
   61         89S  89S N   CA    627  628  142.87  151.20                  -35.00
   62   7759  90C  91R C   N     637  639 -140.23 -125.20   15.23    0.68  -63.00 -164.84   22.40
   62         91R  91R N   CA    639  640  138.13  140.60                  -41.10
   63   7761  92V  93S C   N     655  657 -148.07 -136.60   12.77    0.65  -64.10 -161.91   20.35
   63         93S  93S N   CA    657  658  145.59  151.20                  -35.00
   64   7762  93S  94R C   N     661  663 -146.38 -125.20   21.61    0.76  -63.00 -167.07   31.74
   64         94R  94R N   CA    663  664  144.92  140.60                  -41.10
   65   7763  94R  95S C   N     672  674 -146.08 -136.60    9.66    0.43  -64.10 -166.16   19.90
   65         95S  95S N   CA    674  675  149.34  151.20                  -35.00
   66   7764  95S  96S C   N     678  680 -144.18 -136.60    9.28    0.50  -64.10 -163.77   19.93
   66         96S  96S N   CA    680  681  145.84  151.20                  -35.00
   67   7765  96S  97L C   N     684  686 -126.82 -108.50   18.32    0.88  -63.50 -175.41   22.90
   67         97L  97L N   CA    686  687  132.19  132.50                  -41.20
   68   7766  97L  98K C   N     692  694 -125.00 -118.00   25.09    1.29  -62.90  167.73   19.39
   68         98K  98K N   CA    694  695  115.01  139.10                  -40.80
   69   7769 100C 101A C   N     714  716 -139.24 -134.00    5.37    0.22  -62.50 -170.49   35.17
   69        101A 101A N   CA    716  717  145.83  147.00                  -40.90
   70   7770 101A 102Q C   N     719  721 -138.85 -121.10   18.09    0.61  -63.80 -168.22   32.15
   70        102Q 102Q N   CA    721  722  143.21  139.70                  -40.30
   71   7771 102Q 103A C   N     728  730 -140.47 -134.00    6.57    0.26  -62.50 -170.03   35.31
   71        103A 103A N   CA    730  731  145.88  147.00                  -40.90
   72   7772 103A 104A C   N     733  735 -151.25 -134.00   18.00    0.43  -62.50 -170.93   35.73
   72        104A 104A N   CA    735  736  152.16  147.00                  -40.90
   73   7773 104A 105T C   N     738  740 -127.14 -124.80    3.82    0.22  -63.20 -171.41   28.42
   73        105T 105T N   CA    740  741  140.48  143.50                  -42.10
   74   7774 105T 106L C   N     745  747 -119.44 -108.50   10.94    0.52  -63.50 -177.79   22.78
   74        106L 106L N   CA    747  748  132.21  132.50                  -41.20
   75   7775 106L 107A C   N     753  755 -138.99 -134.00    5.17    0.22  -62.50 -170.42   35.17
   75        107A 107A N   CA    755  756  145.64  147.00                  -40.90
   76   7776 107A 108A C   N     758  760 -143.13 -134.00    9.14    0.29  -62.50 -170.15   35.43
   76        108A 108A N   CA    760  761  147.23  147.00                  -40.90
   77   7777 108A 109Y C   N     763  765 -123.09 -124.30   11.42    0.55  -63.50  177.73   25.48
   77        109Y 109Y N   CA    765  766  124.04  135.40                  -43.40
   78   7779 110P 111A C   N     782  784 -143.73 -134.00    9.97    0.26  -62.50 -171.65   35.22
   78        111A 111A N   CA    784  785  149.17  147.00                  -40.90
   79   7780 111A 112E C   N     787  789 -126.29 -117.80    8.51    0.30  -63.60 -171.51   22.34
   79        112E 112E N   CA    789  790  137.46  136.80                  -40.30
   80   7781 112E 113T C   N     796  798 -122.86 -124.80   10.06    0.38  -63.20 -174.42   20.47
   80        113T 113T N   CA    798  799  133.63  143.50                  -42.10
   81   7783 114P 115T C   N     810  812 -120.38 -124.80    7.40    0.23  -63.20 -171.45   20.94
   81        115T 115T N   CA    812  813  137.57  143.50                  -42.10
   82   7784 115T 116A C   N     817  819 -149.69 -134.00   18.23    0.43  -62.50 -175.30   34.93
   82        116A 116A N   CA    819  820  156.28  147.00                  -40.90
   83   7785 116A 117G C   N     822  824  165.58 -167.20   33.57    1.16   82.20  168.52   11.90
   83        117G 117G N   CA    824  825  154.95  174.60                    8.50
   84   7786 117G 118E C   N     826  828 -134.00 -117.80   19.82    0.59  -63.60 -174.63   28.68
   84        118E 118E N   CA    828  829  148.21  136.80                  -40.30
   85   7787 118E 119E C   N     835  837 -112.69 -117.80    7.18    0.23  -63.60  178.92   21.55
   85        119E 119E N   CA    837  838  131.75  136.80                  -40.30
   86   7788 119E 120Y C   N     844  846 -120.78 -124.30   12.25    0.52  -63.50  176.62   25.39
   86        120Y 120Y N   CA    846  847  123.67  135.40                  -43.40
   87   7790 121P 122S C   N     863  865 -142.25 -136.60    7.04    0.22  -64.10 -173.27   19.11
   87        122S 122S N   CA    865  866  155.40  151.20                  -35.00
   88   7791 122S 123R C   N     869  871 -118.71 -125.20   10.86    0.36  -63.00 -178.26   21.40
   88        123R 123R N   CA    871  872  131.89  140.60                  -41.10
   89   7793 124P 125T C   N     887  889 -126.68 -124.80    1.88    0.10  -63.20 -174.35   28.01
   89        125T 125T N   CA    889  890  143.44  143.50                  -42.10
   90   7794 125T 126E C   N     894  896 -125.06 -117.80    7.62    0.23  -63.60 -170.35   22.53
   90        126E 126E N   CA    896  897  139.12  136.80                  -40.30
   91   7795 126E 127F C   N     903  905 -129.95 -124.20    6.44    0.18  -63.20 -177.85   29.68
   91        127F 127F N   CA    905  906  146.21  143.30                  -44.30
   92   7796 127F 128A C   N     914  916 -140.20 -134.00    6.94    0.16  -62.50 -174.00   34.64
   92        128A 128A N   CA    916  917  150.11  147.00                  -40.90
   93   7797 128A 129F C   N     919  921 -127.94 -124.20    4.20    0.11  -63.20 -177.63   29.59
   93        129F 129F N   CA    921  922  145.21  143.30                  -44.30
   94   7798 129F 130Y C   N     930  932 -120.61 -124.30   15.07    0.66  -63.50  173.84   24.97
   94        130Y 130Y N   CA    932  933  120.78  135.40                  -43.40
   95   7800 131P 132G C   N     949  951 -160.72 -167.20   25.32    0.89   82.20 -176.25   13.79
   95        132G 132G N   CA    951  952  150.12  174.60                    8.50
   96   7801 132G 133Y C   N     953  955 -125.12 -124.30    4.81    0.29  -63.50 -175.35   26.49
   96        133Y 133Y N   CA    955  956  130.67  135.40                  -43.40
   97   7803 134P 135G C   N     972  974 -165.44 -167.20   14.69    0.55   82.20 -171.37   13.94
   97        135G 135G N   CA    974  975  160.02  174.60                    8.50
   98   7804 135G 136T C   N     976  978 -130.02 -124.80   12.02    0.38  -63.20  176.69   27.06
   98        136T 136T N   CA    978  979  154.33  143.50                  -42.10
   99   7805 136T 137Y C   N     983  985 -129.23 -124.30   10.36    0.41  -63.50 -175.78   32.52
   99        137Y 137Y N   CA    985  986  144.51  135.40                  -43.40
  100   7806 137Y 138Q C   N     995  997 -119.83 -121.10    5.31    0.23  -63.80 -176.39   24.45
  100        138Q 138Q N   CA    997  998  134.55  139.70                  -40.30
  101   7808 139P 140M C   N    1011 1013 -139.97 -125.60   17.41    0.51  -63.40 -174.31   33.76
  101        140M 140M N   CA   1013 1014  150.33  140.50                  -40.50
  102   7809 140M 141A C   N    1019 1021 -147.28 -134.00   15.04    0.34  -62.50 -174.44   34.95
  102        141A 141A N   CA   1021 1022  154.05  147.00                  -40.90
  103   7810 141A 142S C   N    1024 1026 -143.15 -136.60    6.65    0.24  -64.10 -170.11   19.40
  103        142S 142S N   CA   1026 1027  152.35  151.20                  -35.00
  104   7811 142S 143Y C   N    1030 1032 -128.77 -124.30    4.48    0.33  -63.50 -169.45   27.27
  104        143Y 143Y N   CA   1032 1033  135.62  135.40                  -43.40
  105   7812 143Y 144L C   N    1042 1044 -128.38 -108.50   19.91    0.93  -63.50 -173.52   23.12
  105        144L 144L N   CA   1044 1045  133.64  132.50                  -41.20
  106   7813 144L 145D C   N    1050 1052 -128.74  -96.50   33.15    1.36  -63.30  174.65   18.69
  106        145D 145D N   CA   1052 1053  121.93  114.20                  -40.00
  107   7815 146V 147S C   N    1065 1067 -147.01 -136.60   10.61    0.47  -64.10 -165.61   20.01
  107        147S 147S N   CA   1067 1068  149.18  151.20                  -35.00
  108   7818 149V 150Q C   N    1085 1087 -151.31 -121.10   32.50    1.02  -63.80 -170.56   32.39
  108        150Q 150Q N   CA   1087 1088  151.69  139.70                  -40.30
  109   7819 150Q 151T C   N    1094 1096 -127.68 -124.80    4.33    0.26  -63.20 -171.02   28.50
  109        151T 151T N   CA   1096 1097  140.27  143.50                  -42.10
  110   7820 151T 152L C   N    1101 1103 -134.85 -108.50   26.90    1.22  -63.50 -167.22   23.81
  110        152L 152L N   CA   1103 1104  137.89  132.50                  -41.20
  111   7821 152L 153G C   N    1109 1111 -170.25 -167.20   29.70    1.19   82.20  173.82   12.96
  111        153G 153G N   CA   1111 1112  145.06  174.60                    8.50
  112   7822 153G 154A C   N    1113 1115 -147.72 -134.00   13.79    0.51  -62.50 -166.68   36.25
  112        154A 154A N   CA   1115 1116  145.58  147.00                  -40.90
  113   7824 155P 156G C   N    1125 1127 -153.52 -167.20   32.78    1.03   82.20 -175.54   14.01
  113        156G 156G N   CA   1127 1128  144.81  174.60                    8.50
  114   7825 156G 157E C   N    1129 1131 -137.78 -117.80   20.06    0.78  -63.60 -169.69   22.27
  114        157E 157E N   CA   1131 1132  134.95  136.80                  -40.30
  115   7827 158P 159R C   N    1145 1147 -130.37 -125.20   17.09    0.70  -63.00  175.46   28.33
  115        159R 159R N   CA   1147 1148  156.89  140.60                  -41.10
  116   7828 159R 160H C   N    1156 1158 -121.89 -125.60    5.58    0.25  -63.20 -175.68   26.89
  116        160H 160H N   CA   1158 1159  142.97  138.80                  -42.30
  117   7829 160H 161D C   N    1166 1168 -114.54  -70.90   44.00    3.13  -63.30  171.95   24.53
  117        161D 161D N   CA   1168 1169  155.87  150.30                  -40.00
  118   7830 161D 162S C   N    1174 1176 -128.89 -136.60    7.71    0.32  -64.10 -174.88   17.98
  118        162S 162S N   CA   1176 1177  151.59  151.20                  -35.00
  119   7831 162S 163L C   N    1180 1182 -123.78 -108.50   29.62    1.41  -63.50  171.84   27.59
  119        163L 163L N   CA   1182 1183  157.88  132.50                  -41.20
  120   7832 163L 164L C   N    1188 1190 -109.80 -108.50   33.35    1.82  -63.50  147.82   18.45
  120        164L 164L N   CA   1190 1191   99.18  132.50                  -41.20
  121   7833 164L 165P C   N    1196 1198  -74.26  -58.70   21.05    1.55  -64.50  163.82   12.75
  121        165P 165P N   CA   1198 1199  -16.33  -30.50                  147.20
  122   7835 166V 167D C   N    1210 1212 -142.11  -96.50   49.20    2.03  -63.30 -170.23   20.19
  122        167D 167D N   CA   1212 1213  132.63  114.20                  -40.00
  123   7836 167D 168S C   N    1218 1220 -125.00 -136.60   13.86    0.42  -64.10 -171.29   11.62
  123        168S 168S N   CA   1220 1221  143.61  151.20                  -35.00
  124   7837 168S 169Y C   N    1224 1226 -132.16 -124.30   12.59    0.52  -63.50 -175.39   32.72
  124        169Y 169Y N   CA   1226 1227  145.24  135.40                  -43.40
  125   7838 169Y 170Q C   N    1236 1238 -128.32 -121.10    8.43    0.26  -63.80 -172.86   30.94
  125        170Q 170Q N   CA   1238 1239  144.04  139.70                  -40.30
  126   7839 170Q 171S C   N    1245 1247 -143.65 -136.60    7.57    0.24  -64.10 -171.37   19.35
  126        171S 171S N   CA   1247 1248  153.96  151.20                  -35.00
  127   7840 171S 172W C   N    1251 1253 -132.89 -124.90    8.16    0.32  -63.00 -175.50   27.76
  127        172W 172W N   CA   1253 1254  145.05  143.40                  -44.20
  128   7841 172W 173A C   N    1265 1267 -137.47 -134.00    5.83    0.35  -62.50 -167.97   35.49
  128        173A 173A N   CA   1267 1268  142.32  147.00                  -40.90
  129   7842 173A 174L C   N    1270 1272 -133.74 -108.50   25.36    1.18  -63.50 -170.34   23.42
  129        174L 174L N   CA   1272 1273  134.97  132.50                  -41.20
  130   7843 174L 175A C   N    1278 1280 -145.43 -134.00   14.72    0.39  -62.50 -177.26   34.39
  130        175A 175A N   CA   1280 1281  156.27  147.00                  -40.90
  131   7844 175A 176G C   N    1283 1285  161.18 -167.20   33.37    0.92   82.20  174.33   12.05
  131        176G 176G N   CA   1285 1286  163.92  174.60                    8.50
  132   7845 176G 177G C   N    1287 1289  142.62 -167.20   53.95    1.55   82.20  158.27   10.50
  132        177G 177G N   CA   1289 1290  154.79  174.60                    8.50
  133   7846 177G 178W C   N    1291 1293 -135.45 -124.90   20.54    1.17  -63.00 -175.23   20.31
  133        178W 178W N   CA   1293 1294  125.78  143.40                  -44.20
  134   7847 178W 179N C   N    1305 1307 -162.39 -119.90   42.58    1.70  -63.20 -155.08   31.16
  134        179N 179N N   CA   1307 1308  139.60  137.00                  -41.10
  135   7848 179N 180S C   N    1313 1315 -168.68 -136.60   34.30    1.67  -64.10 -156.93   13.52
  135        180S 180S N   CA   1315 1316  139.07  151.20                  -35.00
  136   7849 180S 181Q C   N    1319 1321 -164.73 -121.10   45.04    1.49  -63.80 -163.33   34.07
  136        181Q 181Q N   CA   1321 1322  150.91  139.70                  -40.30
  137   7850 181Q 182M C   N    1328 1330 -162.46 -125.60   38.92    1.25  -63.40 -166.24   36.57
  137        182M 182M N   CA   1330 1331  152.98  140.50                  -40.50
  138   7853 184C 185Q C   N    1348 1350 -175.75 -121.10   60.53    1.88  -63.80 -169.63   33.55
  138        185Q 185Q N   CA   1350 1351  165.72  139.70                  -40.30
  139   7854 185Q 186G C   N    1357 1359  172.73 -167.20   26.58    0.96   82.20  174.07   12.45
  139        186G 186G N   CA   1359 1360  157.18  174.60                    8.50
  140   7855 186G 187E C   N    1361 1363 -153.88 -117.80   41.26    1.21  -63.60 -173.77   29.83
  140        187E 187E N   CA   1363 1364  156.82  136.80                  -40.30
  141   7856 187E 188Q C   N    1370 1372 -145.83 -121.10   34.87    1.13  -63.80  175.74   30.09
  141        188Q 188Q N   CA   1372 1373  164.28  139.70                  -40.30
  142   7857 188Q 189N C   N    1379 1381 -130.69 -119.90   19.21    0.60  -63.20  179.21   26.23
  142        189N 189N N   CA   1381 1382  152.89  137.00                  -41.10
  143   7860 191P 192G C   N    1401 1403 -118.78  -80.20   46.17    3.39   82.20 -147.98   16.42
  143        192G 192G N   CA   1403 1404  148.74  174.10                    8.50
  144   7862 193P 194F C   N    1412 1414 -141.80 -124.20   22.68    0.59  -63.20  176.54   29.57
  144        194F 194F N   CA   1414 1415  157.62  143.30                  -44.30
  145   7863 194F 195W C   N    1423 1425 -141.16 -124.90   22.37    0.71  -63.00  175.41   27.19
  145        195W 195W N   CA   1425 1426  158.77  143.40                  -44.20
  146   7864 195W 196K C   N    1437 1439 -154.51 -118.00   40.56    1.34  -62.90 -173.53   29.68
  146        196K 196K N   CA   1439 1440  156.78  139.10                  -40.80
  147   7865 196K 197A C   N    1446 1448 -155.21 -134.00   23.27    0.53  -62.50 -172.87   35.62
  147        197A 197A N   CA   1448 1449  156.55  147.00                  -40.90
  148   7866 197A 198A C   N    1451 1453 -162.63 -134.00   30.89    0.71  -62.50 -170.82   36.33
  148        198A 198A N   CA   1453 1454  158.60  147.00                  -40.90
  149   7867 198A 199F C   N    1456 1458 -155.52 -124.20   36.62    0.96  -63.20  179.05   30.65
  149        199F 199F N   CA   1458 1459  162.29  143.30                  -44.30
  150   7868 199F 200A C   N    1467 1469 -173.35 -134.00   39.88    1.09  -62.50 -160.68   38.53
  150        200A 200A N   CA   1469 1470  153.45  147.00                  -40.90
  151   7869 200A 201D C   N    1472 1474 -157.88  -96.50   70.72    2.93  -63.30 -164.86   30.16
  151        201D 201D N   CA   1474 1475  149.32  114.20                  -40.00
  152   7870 201D 202S C   N    1480 1482 -141.87 -136.60    7.50    0.24  -64.10 -174.45   19.00
  152        202S 202S N   CA   1482 1483  156.53  151.20                  -35.00
  153   7871 202S 203S C   N    1486 1488 -164.27 -136.60   32.09    0.98  -64.10 -173.31   20.75
  153        203S 203S N   CA   1488 1489  167.46  151.20                  -35.00
  154   7872 203S 204G C   N    1492 1494  157.99 -167.20   37.54    1.09   82.20  169.89   11.70
  154        204G 204G N   CA   1494 1495  160.55  174.60                    8.50
  155   7873 204G 205Q C   N    1496 1498 -173.85 -121.10   54.03    1.81  -63.80 -158.87   35.13
  155        205Q 205Q N   CA   1498 1499  151.35  139.70                  -40.30
  156   7874 205Q 206H C   N    1505 1507 -137.56 -125.60   12.53    0.36  -63.20 -169.71   28.65
  156        206H 206H N   CA   1507 1508  142.54  138.80                  -42.30
  157   7877 208P 209D C   N    1529 1531  177.32  -96.50   91.47    3.77  -63.30 -148.02   33.73
  157        209D 209D N   CA   1531 1532  144.84  114.20                  -40.00
  158   7878 209D 210A C   N    1537 1539 -178.12 -134.00   44.14    1.41  -62.50 -153.81   39.91
  158        210A 210A N   CA   1539 1540  148.38  147.00                  -40.90
  159   7880 211C 212A C   N    1548 1550 -179.83 -134.00   54.77    1.33  -62.50 -175.70   36.31
  159        212A 212A N   CA   1550 1551  176.98  147.00                  -40.90
  160   7881 212A 213F C   N    1553 1555 -146.42 -124.20   65.80    2.47  -63.20  138.30   24.23
  160        213F 213F N   CA   1555 1556 -154.76  143.30                  -44.30
  161   7882 213F 214R C   N    1564 1566 -127.10 -125.20   38.60    1.82  -63.00  153.75   25.15
  161        214R 214R N   CA   1566 1567  179.15  140.60                  -41.10
  162   7883 214R 215R C   N    1575 1577 -120.05 -125.20   10.92    0.60  -63.00  178.07   27.99
  162        215R 215R N   CA   1577 1578  150.22  140.60                  -41.10
  163   7888 219K 220R C   N    1619 1621  108.86 -125.20  140.21    4.27  -72.10 -171.07   13.12
  163        220R 220R N   CA   1621 1622 -157.79  140.60                  141.90
  164   7906 237A 238N C   N    1772 1774 -141.98 -119.90   82.11    3.18  -63.20  129.53   20.45
  164        238N 238N N   CA   1774 1775 -143.91  137.00                  -41.10
  165   7948 279K 280N C   N    2127 2129  145.76 -119.90  136.03    3.99  -63.20  172.78   28.40
  165        280N 280N N   CA   2129 2130 -125.00  137.00                  -41.10
  166   7951 282A 283T C   N    2146 2148  -93.14 -124.80   41.37    1.40  -63.20  161.77   18.91
  166        283T 283T N   CA   2148 2149  116.88  143.50                  -42.10


report______> Distribution of short non-bonded contacts:


DISTANCE1:  0.00 2.10 2.20 2.30 2.40 2.50 2.60 2.70 2.80 2.90 3.00 3.10 3.20 3.30 3.40
DISTANCE2:  2.10 2.20 2.30 2.40 2.50 2.60 2.70 2.80 2.90 3.00 3.10 3.20 3.30 3.40 3.50
FREQUENCY:     0    0    0    0    0   18   21  108  103  140  173  190  202  199  230


<< end of ENERGY.
iupac_m_397W> Atoms were not swapped because of the uncertainty of how to handle the H atom.
>> Model assessment by DOPE potential
iatmcls_286W> MODEL atom not classified:  PRO:OXT  PRO


>> ENERGY; Differences between the model's features and restraints:
Number of all residues in MODEL                   :      284
Number of all, selected real atoms                :     2162    2162
Number of all, selected pseudo atoms              :        0       0
Number of all static, selected restraints         :    11981   11981
COVALENT_CYS                                      :        F
NONBONDED_SEL_ATOMS                               :        1
Number of non-bonded pairs (excluding 1-2,1-3,1-4):   148707
Dynamic pairs routine                             : 1, NATM x NATM double loop
Atomic shift for contacts update (UPDATE_DYNAMIC) :    0.390
LENNARD_JONES_SWITCH                              :    6.500   7.500
COULOMB_JONES_SWITCH                              :    6.500   7.500
RESIDUE_SPAN_RANGE                                :        1    9999
NLOGN_USE                                         :       15
CONTACT_SHELL                                     :   15.000
DYNAMIC_PAIRS,_SPHERE,_COULOMB,_LENNARD,_MODELLER :        T       F       F       F       T
SPHERE_STDV                                       :    0.050
RADII_FACTOR                                      :    0.820
Current energy                                    :      -10661.2305


<< end of ENERGY.
DOPE score               : -10661.230469
>> Model assessment by GA341 potential

Surface library          : C:\Program Files\Modeller9.17/modlib/surf5.de
Pair library             : C:\Program Files\Modeller9.17/modlib/pair9.de
Chain identifier         : _
% sequence identity      :    80.821999
Sequence length          :          284
Compactness              :     0.006460
Native energy (pair)     :   -54.324401
Native energy (surface)  :    12.249994
Native energy (combined) :     1.270620
Z score (pair)           :    -4.483485
Z score (surface)        :    -1.505796
Z score (combined)       :    -4.030495
GA341 score              :     1.000000


>> ENERGY; Differences between the model's features and restraints:
Number of all residues in MODEL                   :      284
Number of all, selected real atoms                :     2162    2162
Number of all, selected pseudo atoms              :        0       0
Number of all static, selected restraints         :    11981   11981
COVALENT_CYS                                      :        F
NONBONDED_SEL_ATOMS                               :        1
Number of non-bonded pairs (excluding 1-2,1-3,1-4):     2978
Dynamic pairs routine                             : 2, NATM x NATM cell sorting
Atomic shift for contacts update (UPDATE_DYNAMIC) :    0.390
LENNARD_JONES_SWITCH                              :    6.500   7.500
COULOMB_JONES_SWITCH                              :    6.500   7.500
RESIDUE_SPAN_RANGE                                :        0   99999
NLOGN_USE                                         :       15
CONTACT_SHELL                                     :    4.000
DYNAMIC_PAIRS,_SPHERE,_COULOMB,_LENNARD,_MODELLER :        T       T       F       F       F
SPHERE_STDV                                       :    0.050
RADII_FACTOR                                      :    0.820
Current energy                                    :        1936.1344


Summary of the restraint violations: 

   NUM     ... number of restraints.
   NUMVI   ... number of restraints with RVIOL > VIOL_REPORT_CUT[i].
   RVIOL   ... relative difference from the best value.
   NUMVP   ... number of restraints with -Ln(pdf) > VIOL_REPORT_CUT2[i].
   RMS_1   ... RMS(feature, minimally_violated_basis_restraint, NUMB).
   RMS_2   ... RMS(feature, best_value, NUMB).
   MOL.PDF ... scaled contribution to -Ln(Molecular pdf).

 #                     RESTRAINT_GROUP      NUM   NUMVI  NUMVP   RMS_1   RMS_2         MOL.PDF     S_i
------------------------------------------------------------------------------------------------------
 1 Bond length potential              :    2230       0      0   0.006   0.006      21.621       1.000
 2 Bond angle potential               :    3039       0      2   1.891   1.891      206.10       1.000
 3 Stereochemical cosine torsion poten:    1500       0     46  51.306  51.306      623.55       1.000
 4 Stereochemical improper torsion pot:     900       0      0   0.963   0.963      19.023       1.000
 5 Soft-sphere overlap restraints     :    2978       0      0   0.003   0.003      2.5589       1.000
 6 Lennard-Jones 6-12 potential       :       0       0      0   0.000   0.000      0.0000       1.000
 7 Coulomb point-point electrostatic p:       0       0      0   0.000   0.000      0.0000       1.000
 8 H-bonding potential                :       0       0      0   0.000   0.000      0.0000       1.000
 9 Distance restraints 1 (CA-CA)      :     801       7     19   2.336   2.336      200.07       1.000
10 Distance restraints 2 (N-O)        :     902       9     25   2.488   2.488      248.47       1.000
11 Mainchain Phi dihedral restraints  :       0       0      0   0.000   0.000      0.0000       1.000
12 Mainchain Psi dihedral restraints  :       0       0      0   0.000   0.000      0.0000       1.000
13 Mainchain Omega dihedral restraints:     283       0      1   3.049   3.049      31.018       1.000
14 Sidechain Chi_1 dihedral restraints:     225       0      5  82.426  82.426      65.424       1.000
15 Sidechain Chi_2 dihedral restraints:     170       0      1  75.431  75.431      58.589       1.000
16 Sidechain Chi_3 dihedral restraints:      96       0      1  83.879  83.879      47.372       1.000
17 Sidechain Chi_4 dihedral restraints:      32       0      0  88.266  88.266      21.781       1.000
18 Disulfide distance restraints      :       0       0      0   0.000   0.000      0.0000       1.000
19 Disulfide angle restraints         :       0       0      0   0.000   0.000      0.0000       1.000
20 Disulfide dihedral angle restraints:       0       0      0   0.000   0.000      0.0000       1.000
21 Lower bound distance restraints    :       0       0      0   0.000   0.000      0.0000       1.000
22 Upper bound distance restraints    :       0       0      0   0.000   0.000      0.0000       1.000
23 Distance restraints 3 (SDCH-MNCH)  :    1075       0      0   0.643   0.643      58.069       1.000
24 Sidechain Chi_5 dihedral restraints:       0       0      0   0.000   0.000      0.0000       1.000
25 Phi/Psi pair of dihedral restraints:     282     168     29  33.461 142.654      275.09       1.000
26 Distance restraints 4 (SDCH-SDCH)  :     446       1      2   1.130   1.130      57.396       1.000
27 Distance restraints 5 (X-Y)        :       0       0      0   0.000   0.000      0.0000       1.000
28 NMR distance restraints 6 (X-Y)    :       0       0      0   0.000   0.000      0.0000       1.000
29 NMR distance restraints 7 (X-Y)    :       0       0      0   0.000   0.000      0.0000       1.000
30 Minimal distance restraints        :       0       0      0   0.000   0.000      0.0000       1.000
31 Non-bonded restraints              :       0       0      0   0.000   0.000      0.0000       1.000
32 Atomic accessibility restraints    :       0       0      0   0.000   0.000      0.0000       1.000
33 Atomic density restraints          :       0       0      0   0.000   0.000      0.0000       1.000
34 Absolute position restraints       :       0       0      0   0.000   0.000      0.0000       1.000
35 Dihedral angle difference restraint:       0       0      0   0.000   0.000      0.0000       1.000
36 GBSA implicit solvent potential    :       0       0      0   0.000   0.000      0.0000       1.000
37 EM density fitting potential       :       0       0      0   0.000   0.000      0.0000       1.000
38 SAXS restraints                    :       0       0      0   0.000   0.000      0.0000       1.000
39 Symmetry restraints                :       0       0      0   0.000   0.000      0.0000       1.000


# Heavy relative violation of each residue is written to: hoxb13.V99990010
# The profile is NOT normalized by the number of restraints.
# The profiles are smoothed over a window of residues:    1
# The sum of all numbers in the file:   54061.2969


List of the violated restraints:
   A restraint is violated when the relative difference
   from the best value (RVIOL) is larger than CUTOFF.

   ICSR   ... index of a restraint in the current set.
   RESNO  ... residue numbers of the first two atoms.
   ATM    ... IUPAC atom names of the first two atoms.
   FEAT   ... the value of the feature in the model.
   restr  ... the mean of the basis restraint with the smallest
              difference from the model (local minimum).
   viol   ... difference from the local minimum.
   rviol  ... relative difference from the local minimum.
   RESTR  ... the best value (global minimum).
   VIOL   ... difference from the best value.
   RVIOL  ... relative difference from the best value.


-------------------------------------------------------------------------------------------------

Feature  9                           : Distance restraints 1 (CA-CA)           
List of the RVIOL violations larger than   :       4.5000

    #   ICSR  RESNO1/2 ATM1/2   INDATM1/2    FEAT   restr    viol   rviol   RESTR    VIOL   RVIOL
    1   8762   1M  58E CA  CA      2  399   29.53   11.95   17.58    6.09   11.95   17.58    6.09
    2   8763   1M 216G CA  CA      2 1589   43.39   11.12   32.28   11.46   11.12   32.28   11.46
    3   8767  35S 216G CA  CA    239 1589   33.78   10.57   23.21    7.96   10.57   23.21    7.96
    4   8771  36H 216G CA  CA    245 1589   30.37    9.28   21.09    7.27    9.28   21.09    7.27
    5   8772  36H 217R CA  CA    245 1593   27.16   13.05   14.11    5.14   13.05   14.11    5.14
    6   8775  43M 216G CA  CA    294 1589   26.41    8.47   17.94    6.27    8.47   17.94    6.27
    7   8778  51L 216G CA  CA    353 1589   21.67    6.64   15.03    5.40    6.64   15.03    5.40

-------------------------------------------------------------------------------------------------

Feature 10                           : Distance restraints 2 (N-O)             
List of the RVIOL violations larger than   :       4.5000

    #   ICSR  RESNO1/2 ATM1/2   INDATM1/2    FEAT   restr    viol   rviol   RESTR    VIOL   RVIOL
    1   9565  35S  58E N   O     238  406   24.65    9.23   15.42    4.95    9.23   15.42    4.95
    2   9575  43M 216G N   O     293 1591   25.11   10.23   14.88    4.83   10.23   14.88    4.83
    3   9582  58E   1M N   O     398    8   29.17   10.94   18.23    6.09   10.94   18.23    6.09
    4   9589 216G  35S N   O    1588  243   33.58    8.42   25.16    8.39    8.42   25.16    8.39
    5   9590 216G  36H N   O    1588  253   32.12    8.71   23.41    7.70    8.71   23.41    7.70
    6   9591 216G  43M N   O    1588  300   27.23    6.24   20.99    7.13    6.24   20.99    7.13
    7   9592 216G  51L N   O    1588  359   21.28    4.33   16.94    5.95    4.33   16.94    5.95
    8   9595 217R  35S N   O    1592  243   30.69   10.66   20.03    7.14   10.66   20.03    7.14
    9   9596 217R  43M N   O    1592  300   24.78    8.93   15.85    5.72    8.93   15.85    5.72

-------------------------------------------------------------------------------------------------

Feature 25                           : Phi/Psi pair of dihedral restraints     
List of the RVIOL violations larger than   :       6.5000

    #   ICSR  RESNO1/2 ATM1/2   INDATM1/2    FEAT   restr    viol   rviol   RESTR    VIOL   RVIOL
    1   7670   1M   2E C   N       7    9 -160.77  -63.60  107.70   18.48  -63.60  107.70   18.48
    1          2E   2E N   CA      9   10  -86.76  -40.30                  -40.30
    2   7672   3P   4G C   N      23   25 -137.86 -167.20   29.80    0.46   82.20 -146.79   16.11
    2          4G   4G N   CA     25   26  169.37  174.60                    8.50
    3   7673   4G   5N C   N      27   29  -88.02  -71.20   26.61    1.41  -63.20  157.45   21.09
    3          5N   5N N   CA     29   30  163.42  142.80                  -41.10
    4   7674   5N   6Y C   N      35   37 -128.70 -124.30   10.28    0.41  -63.50 -176.15   32.44
    4          6Y   6Y N   CA     37   38  144.69  135.40                  -43.40
    5   7675   6Y   7A C   N      47   49 -146.53 -134.00   14.40    0.33  -62.50 -174.83   34.84
    5          7A   7A N   CA     49   50  154.09  147.00                  -40.90
    6   7676   7A   8T C   N      52   54 -125.62 -124.80    7.03    0.33  -63.20 -170.79   20.81
    6          8T   8T N   CA     54   55  136.51  143.50                  -42.10
    7   7677   8T   9L C   N      59   61 -133.84 -108.50   25.96    1.18  -63.50 -167.33   23.82
    7          9L   9L N   CA     61   62  138.17  132.50                  -41.20
    8   7678   9L  10D C   N      67   69  -98.47  -96.50   19.55    0.82  -63.30  177.17   19.99
    8         10D  10D N   CA     69   70  133.65  114.20                  -40.00
    9   7679  10D  11G C   N      75   77  103.56   78.70   52.15    0.78   82.20  141.19    7.91
    9         11G  11G N   CA     77   78  148.06 -166.10                    8.50
   10   7680  11G  12A C   N      79   81 -150.40 -134.00   21.70    0.60  -62.50 -179.29   34.31
   10         12A  12A N   CA     81   82  161.21  147.00                  -40.90
   11   7681  12A  13K C   N      84   86 -115.43 -118.00    4.66    0.24  -62.90 -176.13   27.00
   11         13K  13K N   CA     86   87  142.99  139.10                  -40.80
   12   7682  13K  14D C   N      93   95 -110.59  -96.50   19.66    0.82  -63.30  174.44   19.17
   12         14D  14D N   CA     95   96  127.91  114.20                  -40.00
   13   7684  15I  16E C   N     109  111 -112.45 -117.80   16.03    0.87  -63.60  174.75   26.06
   13         16E  16E N   CA    111  112  151.91  136.80                  -40.30
   14   7685  16E  17G C   N     118  120 -138.08 -167.20   33.17    0.53   82.20 -154.86   15.62
[truncated: 898,409 more chars]
