# Supplementary material for: Computational Modeling of complete HOXB13 protein for predicting the functional effect of SNPs and the associated role in hereditary prostate cancer
Source: Sci Rep. 2017 Mar 8;7:43830. doi: 10.1038/srep43830 (PMC5363706; doi:10.1038/srep43830)
Supplement: Supplementary Dataset [file srep43830-s1.zip › SR Supplementary Data Files Complete/HOXB13 Modeller/HOXB13 Modeller/script4.py]

from modeller import *
from modeller.automodel import *
#from modeller import soap_protein_od

env = environ()
a = automodel(env, alnfile='hoxb13-2l7z.ali',
              knowns='2l7z', sequence='hoxb13',
              assess_methods=(assess.DOPE,
                              #soap_protein_od.Scorer(),
                              assess.GA341))
a.starting_model = 1
a.ending_model = 30
a.make()
