# Supplementary material for: Computational Modeling of complete HOXB13 protein for predicting the functional effect of SNPs and the associated role in hereditary prostate cancer
Source: Sci Rep. 2017 Mar 8;7:43830. doi: 10.1038/srep43830 (PMC5363706; doi:10.1038/srep43830)
Supplement: Supplementary Dataset [file srep43830-s1.zip › SR Supplementary Data Files Complete/HOXB13 Modeller/HOXB13 Modeller/script5.log.txt]

                         MODELLER 9.17, 2016/07/02, r10881

     PROTEIN STRUCTURE MODELLING BY SATISFACTION OF SPATIAL RESTRAINTS


                     Copyright(c) 1989-2016 Andrej Sali
                            All Rights Reserved

                             Written by A. Sali
                               with help from
              B. Webb, M.S. Madhusudhan, M-Y. Shen, G.Q. Dong,
          M.A. Marti-Renom, N. Eswar, F. Alber, M. Topf, B. Oliva,
             A. Fiser, R. Sanchez, B. Yerkovich, A. Badretdinov,
                     F. Melo, J.P. Overington, E. Feyfant
                 University of California, San Francisco, USA
                    Rockefeller University, New York, USA
                      Harvard University, Cambridge, USA
                   Imperial Cancer Research Fund, London, UK
              Birkbeck College, University of London, London, UK


Kind, OS, HostName, Kernel, Processor: 4, Windows Vista build 7601 Service Pack 1, Y-PC, SMP, unknown
Date and time of compilation         : 2016/07/01 22:06:57
MODELLER executable type             : x86_64-w64
Job starting time (YY/MM/DD HH:MM:SS): 2016/07/18 11:21:03

openf___224_> Open           $(LIB)/restyp.lib
openf___224_> Open           ${MODINSTALL9v17}/modlib/resgrp.lib
rdresgr_266_> Number of residue groups:        2
openf___224_> Open           ${MODINSTALL9v17}/modlib/sstruc.lib

Dynamically allocated memory at   amaxlibraries [B,KiB,MiB]:       191566     187.076     0.183

Dynamically allocated memory at   amaxlibraries [B,KiB,MiB]:       192094     187.592     0.183
openf___224_> Open           ${MODINSTALL9v17}/modlib/resdih.lib

Dynamically allocated memory at   amaxlibraries [B,KiB,MiB]:       240694     235.053     0.230
rdrdih__263_> Number of dihedral angle types         :        9
              Maximal number of dihedral angle optima:        3
              Dihedral angle names                   :  Alph Phi Psi Omeg chi1 chi2 chi3 chi4 chi5
openf___224_> Open           ${MODINSTALL9v17}/modlib/radii.lib

Dynamically allocated memory at   amaxlibraries [B,KiB,MiB]:       253994     248.041     0.242
openf___224_> Open           ${MODINSTALL9v17}/modlib/radii14.lib
openf___224_> Open           ${MODINSTALL9v17}/modlib/af_mnchdef.lib
rdwilmo_274_> Mainchain residue conformation classes:  APBLE
openf___224_> Open           ${MODINSTALL9v17}/modlib/mnch.lib
rdclass_257_> Number of classes:        5
openf___224_> Open           ${MODINSTALL9v17}/modlib/mnch1.lib
openf___224_> Open           ${MODINSTALL9v17}/modlib/mnch2.lib
openf___224_> Open           ${MODINSTALL9v17}/modlib/mnch3.lib
openf___224_> Open           ${MODINSTALL9v17}/modlib/xs4.mat
rdrrwgh_268_> Number of residue types:       21
openf___224_> Open           $(LIB)/top_heav.lib
read_to_681_> topology.submodel read from topology file:        3
openf___224_> Open           $(LIB)/par.lib

Dynamically allocated memory at  amaxparameters [B,KiB,MiB]:       393430     384.209     0.375

Dynamically allocated memory at  amaxparameters [B,KiB,MiB]:       395030     385.771     0.377

Dynamically allocated memory at  amaxparameters [B,KiB,MiB]:       399010     389.658     0.381

Dynamically allocated memory at  amaxparameters [B,KiB,MiB]:       401010     391.611     0.382

Dynamically allocated memory at  amaxparameters [B,KiB,MiB]:       404010     394.541     0.385

Dynamically allocated memory at  amaxparameters [B,KiB,MiB]:       408510     398.936     0.390

Dynamically allocated memory at  amaxparameters [B,KiB,MiB]:       414082     404.377     0.395

Dynamically allocated memory at  amaxparameters [B,KiB,MiB]:       416882     407.111     0.398

Dynamically allocated memory at  amaxparameters [B,KiB,MiB]:       421082     411.213     0.402

Dynamically allocated memory at  amaxparameters [B,KiB,MiB]:       427382     417.365     0.408

Dynamically allocated memory at  amaxparameters [B,KiB,MiB]:       430154     420.072     0.410

Dynamically allocated memory at  amaxparameters [B,KiB,MiB]:       431554     421.439     0.412
read_pa_232_> parameters    BONDS   ANGLS  DIHEDS IMPROPS    MODE
                              227     561     661     112       0
openf___224_> Open           hoxb13.B99990026.pdb

Dynamically allocated memory at amaxcoordinates [B,KiB,MiB]:       442527     432.155     0.422

Dynamically allocated memory at    amaxsequence [B,KiB,MiB]:       442603     432.229     0.422

Dynamically allocated memory at amaxcoordinates [B,KiB,MiB]:       442774     432.396     0.422

Dynamically allocated memory at amaxcoordinates [B,KiB,MiB]:       443624     433.227     0.423

Dynamically allocated memory at amaxcoordinates [B,KiB,MiB]:       444882     434.455     0.424

Dynamically allocated memory at amaxcoordinates [B,KiB,MiB]:       446786     436.314     0.426

Dynamically allocated memory at    amaxsequence [B,KiB,MiB]:       446826     436.354     0.426

Dynamically allocated memory at amaxcoordinates [B,KiB,MiB]:       446916     436.441     0.426

Dynamically allocated memory at amaxcoordinates [B,KiB,MiB]:       449772     439.230     0.429

Dynamically allocated memory at    amaxsequence [B,KiB,MiB]:       449832     439.289     0.429

Dynamically allocated memory at amaxcoordinates [B,KiB,MiB]:       449967     439.421     0.429

Dynamically allocated memory at amaxcoordinates [B,KiB,MiB]:       454251     443.604     0.433

Dynamically allocated memory at    amaxsequence [B,KiB,MiB]:       454339     443.690     0.433

Dynamically allocated memory at amaxcoordinates [B,KiB,MiB]:       454537     443.884     0.433

Dynamically allocated memory at amaxcoordinates [B,KiB,MiB]:       460963     450.159     0.440

Dynamically allocated memory at    amaxsequence [B,KiB,MiB]:       461095     450.288     0.440

Dynamically allocated memory at amaxcoordinates [B,KiB,MiB]:       461392     450.578     0.440

Dynamically allocated memory at amaxcoordinates [B,KiB,MiB]:       471014     459.975     0.449

Dynamically allocated memory at    amaxsequence [B,KiB,MiB]:       471214     460.170     0.449

Dynamically allocated memory at amaxcoordinates [B,KiB,MiB]:       471664     460.609     0.450

Dynamically allocated memory at amaxcoordinates [B,KiB,MiB]:       486114     474.721     0.464

Dynamically allocated memory at    amaxsequence [B,KiB,MiB]:       486414     475.014     0.464

Dynamically allocated memory at amaxcoordinates [B,KiB,MiB]:       487089     475.673     0.465

Dynamically allocated memory at amaxcoordinates [B,KiB,MiB]:       508747     496.823     0.485

Dynamically allocated memory at    amaxsequence [B,KiB,MiB]:       509195     497.261     0.486

Dynamically allocated memory at amaxcoordinates [B,KiB,MiB]:       510203     498.245     0.487

Dynamically allocated memory at amaxcoordinates [B,KiB,MiB]:       542707     529.987     0.518

Dynamically allocated memory at       amaxmodel [B,KiB,MiB]:       774579     756.425     0.739
read_mo_297_> Segments, residues, atoms:        1      284     2162
read_mo_298_> Segment:        1     1   284     2162

Dynamically allocated memory at   amaxalignment [B,KiB,MiB]:       783367     765.007     0.747

Dynamically allocated memory at   amaxstructure [B,KiB,MiB]:       945779     923.612     0.902

Dynamically allocated memory at   amaxalignment [B,KiB,MiB]:       948511     926.280     0.905

Dynamically allocated memory at   amaxstructure [B,KiB,MiB]:      1110923    1084.886     1.059

Dynamically allocated memory at       amaxmodel [B,KiB,MiB]:      1143667    1116.862     1.091

mkilst______> segment topology constructed from sequence and RTF:
              segments residues atoms bonds angles dihedrals impropers:
                     1      284  2161  2229      0         0       932

Dynamically allocated memory at       amaxmodel [B,KiB,MiB]:      1238643    1209.612     1.181

patch_______> segment topology patched using RTF:     1  ;  MET  ;  NTER
              segments residues atoms bonds angles dihedrals impropers:
                     1      284  2161  2229   3037      3660       932


Dynamically allocated memory at       amaxmodel [B,KiB,MiB]:      1330739    1299.550     1.269
patch_______> segment topology patched using RTF:   284  ;  PRO  ;  CTER
              segments residues atoms bonds angles dihedrals impropers:
                     1      284  2162  2230   3039      3662       933

genseg______> segment topology constructed from sequence and RTF:
              segments residues atoms bonds angles dihedrals impropers:
                     1      284  2162  2230   3039      3662       933
transfe_506_> MODEL is an average of all templates.
transfe_511_> Number of templates for coordinate transfer:        1
              After transferring coordinates of the equivalent template atoms,
              there are defined, undefined atoms in MODEL:     2162        0
openf___224_> Open           ${LIB}/atmcls-mf.lib

Dynamically allocated memory at amaxgroup_restr [B,KiB,MiB]:       994815     971.499     0.949

Dynamically allocated memory at amaxgroup_restr [B,KiB,MiB]:       994879     971.562     0.949

Dynamically allocated memory at amaxgroup_restr [B,KiB,MiB]:       994937     971.618     0.949

Dynamically allocated memory at amaxgroup_restr [B,KiB,MiB]:       995001     971.681     0.949

Dynamically allocated memory at amaxgroup_restr [B,KiB,MiB]:       995067     971.745     0.949

Dynamically allocated memory at amaxgroup_restr [B,KiB,MiB]:       995131     971.808     0.949

Dynamically allocated memory at amaxgroup_restr [B,KiB,MiB]:       995287     971.960     0.949

Dynamically allocated memory at amaxgroup_restr [B,KiB,MiB]:       995415     972.085     0.949

Dynamically allocated memory at amaxgroup_restr [B,KiB,MiB]:       995709     972.372     0.950

Dynamically allocated memory at amaxgroup_restr [B,KiB,MiB]:       995901     972.560     0.950

Dynamically allocated memory at amaxgroup_restr [B,KiB,MiB]:       996405     973.052     0.950

Dynamically allocated memory at amaxgroup_restr [B,KiB,MiB]:       996661     973.302     0.950

Dynamically allocated memory at amaxgroup_restr [B,KiB,MiB]:       997657     974.274     0.951

Dynamically allocated memory at amaxgroup_restr [B,KiB,MiB]:       998041     974.649     0.952

Dynamically allocated memory at amaxgroup_restr [B,KiB,MiB]:       998617     975.212     0.952

Dynamically allocated memory at amaxgroup_restr [B,KiB,MiB]:      1000651     977.198     0.954

Dynamically allocated memory at amaxgroup_restr [B,KiB,MiB]:      1001547     978.073     0.955

Dynamically allocated memory at amaxgroup_restr [B,KiB,MiB]:      1005999     982.421     0.959

Dynamically allocated memory at amaxgroup_restr [B,KiB,MiB]:      1007343     983.733     0.961

Dynamically allocated memory at amaxgroup_restr [B,KiB,MiB]:      1016961     993.126     0.970

Dynamically allocated memory at amaxgroup_restr [B,KiB,MiB]:      1018945     995.063     0.972

Dynamically allocated memory at amaxgroup_restr [B,KiB,MiB]:      1039591    1015.226     0.991

Dynamically allocated memory at amaxgroup_restr [B,KiB,MiB]:      1042599    1018.163     0.994

Dynamically allocated memory at amaxgroup_restr [B,KiB,MiB]:      1088565    1063.052     1.038

Dynamically allocated memory at amaxgroup_restr [B,KiB,MiB]:      1093045    1067.427     1.042

Dynamically allocated memory at amaxgroup_restr [B,KiB,MiB]:      1194265    1166.274     1.139
openf___224_> Open           ${LIB}/dist-mf.lib

Dynamically allocated memory at amaxgroup_restr [B,KiB,MiB]:      1194661    1166.661     1.139

Dynamically allocated memory at amaxgroup_restr [B,KiB,MiB]:      1195457    1167.438     1.140

Dynamically allocated memory at amaxgroup_restr [B,KiB,MiB]:      1196253    1168.216     1.141

Dynamically allocated memory at amaxgroup_restr [B,KiB,MiB]:      1197441    1169.376     1.142

Dynamically allocated memory at amaxgroup_restr [B,KiB,MiB]:      1197841    1169.767     1.142

Dynamically allocated memory at amaxgroup_restr [B,KiB,MiB]:      1198441    1170.353     1.143

Dynamically allocated memory at amaxgroup_restr [B,KiB,MiB]:      1199341    1171.231     1.144

Dynamically allocated memory at amaxgroup_restr [B,KiB,MiB]:      1200689    1172.548     1.145

Dynamically allocated memory at amaxgroup_restr [B,KiB,MiB]:      1200889    1172.743     1.145

Dynamically allocated memory at amaxgroup_restr [B,KiB,MiB]:      1202913    1174.720     1.147

Dynamically allocated memory at amaxgroup_restr [B,KiB,MiB]:      1203213    1175.013     1.147

Dynamically allocated memory at amaxgroup_restr [B,KiB,MiB]:      1206249    1177.978     1.150

Dynamically allocated memory at amaxgroup_restr [B,KiB,MiB]:      1206697    1178.415     1.151

Dynamically allocated memory at amaxgroup_restr [B,KiB,MiB]:      1211249    1182.860     1.155

Dynamically allocated memory at amaxgroup_restr [B,KiB,MiB]:      1211921    1183.517     1.156

Dynamically allocated memory at amaxgroup_restr [B,KiB,MiB]:      1218749    1190.185     1.162

Dynamically allocated memory at amaxgroup_restr [B,KiB,MiB]:      1219757    1191.169     1.163

Dynamically allocated memory at amaxgroup_restr [B,KiB,MiB]:      1230001    1201.173     1.173

Dynamically allocated memory at amaxgroup_restr [B,KiB,MiB]:      1230601    1201.759     1.174

Dynamically allocated memory at amaxgroup_restr [B,KiB,MiB]:      1231001    1202.149     1.174

Dynamically allocated memory at amaxgroup_restr [B,KiB,MiB]:      1232513    1203.626     1.175

Dynamically allocated memory at amaxgroup_restr [B,KiB,MiB]:      1247877    1218.630     1.190

Dynamically allocated memory at amaxgroup_restr [B,KiB,MiB]:      1248777    1219.509     1.191

Dynamically allocated memory at amaxgroup_restr [B,KiB,MiB]:      1249377    1220.095     1.191

Dynamically allocated memory at amaxgroup_restr [B,KiB,MiB]:      1251645    1222.310     1.194

Dynamically allocated memory at amaxgroup_restr [B,KiB,MiB]:      1274693    1244.817     1.216

Dynamically allocated memory at amaxgroup_restr [B,KiB,MiB]:      1276037    1246.130     1.217

Dynamically allocated memory at amaxgroup_restr [B,KiB,MiB]:      1276937    1247.009     1.218

Dynamically allocated memory at amaxgroup_restr [B,KiB,MiB]:      1280341    1250.333     1.221

Dynamically allocated memory at amaxgroup_restr [B,KiB,MiB]:      1314913    1284.095     1.254

Dynamically allocated memory at amaxgroup_restr [B,KiB,MiB]:      1316929    1286.063     1.256

Dynamically allocated memory at amaxgroup_restr [B,KiB,MiB]:      1318277    1287.380     1.257

Dynamically allocated memory at amaxgroup_restr [B,KiB,MiB]:      1323381    1292.364     1.262

Dynamically allocated memory at amaxgroup_restr [B,KiB,MiB]:      1375237    1343.005     1.312

Dynamically allocated memory at amaxgroup_restr [B,KiB,MiB]:      1378261    1345.958     1.314

Dynamically allocated memory at amaxgroup_restr [B,KiB,MiB]:      1380285    1347.935     1.316

Dynamically allocated memory at amaxgroup_restr [B,KiB,MiB]:      1387941    1355.411     1.324

Dynamically allocated memory at amaxgroup_restr [B,KiB,MiB]:      1465725    1431.372     1.398

Dynamically allocated memory at amaxgroup_restr [B,KiB,MiB]:      1470261    1435.802     1.402

Dynamically allocated memory at amaxgroup_restr [B,KiB,MiB]:      1473297    1438.767     1.405

Dynamically allocated memory at amaxgroup_restr [B,KiB,MiB]:      1484781    1449.981     1.416

Dynamically allocated memory at amaxgroup_restr [B,KiB,MiB]:      1601457    1563.923     1.527

Dynamically allocated memory at amaxgroup_restr [B,KiB,MiB]:      1608261    1570.567     1.534

Dynamically allocated memory at amaxgroup_restr [B,KiB,MiB]:      1612813    1575.013     1.538

Dynamically allocated memory at amaxgroup_restr [B,KiB,MiB]:      1630041    1591.837     1.555

Dynamically allocated memory at amaxgroup_restr [B,KiB,MiB]:      1805057    1762.751     1.721

Dynamically allocated memory at amaxgroup_restr [B,KiB,MiB]:      1815269    1772.724     1.731

Dynamically allocated memory at amaxgroup_restr [B,KiB,MiB]:      1822097    1779.392     1.738

Dynamically allocated memory at amaxgroup_restr [B,KiB,MiB]:      1847937    1804.626     1.762

Dynamically allocated memory at amaxgroup_restr [B,KiB,MiB]:      2110461    2060.997     2.013

Dynamically allocated memory at amaxgroup_restr [B,KiB,MiB]:      2125773    2075.950     2.027

Dynamically allocated memory at amaxgroup_restr [B,KiB,MiB]:      2136017    2085.954     2.037

Dynamically allocated memory at amaxgroup_restr [B,KiB,MiB]:      2174777    2123.806     2.074

Dynamically allocated memory at amaxgroup_restr [B,KiB,MiB]:      2568561    2508.360     2.450

Dynamically allocated memory at amaxgroup_restr [B,KiB,MiB]:      2591529    2530.790     2.471

Dynamically allocated memory at amaxgroup_restr [B,KiB,MiB]:      2606893    2545.794     2.486

Dynamically allocated memory at amaxgroup_restr [B,KiB,MiB]:      2665033    2602.571     2.542

Dynamically allocated memory at amaxgroup_restr [B,KiB,MiB]:      3255709    3179.403     3.105

Dynamically allocated memory at amaxgroup_restr [B,KiB,MiB]:      3290161    3213.048     3.138

Dynamically allocated memory at amaxgroup_restr [B,KiB,MiB]:      3313209    3235.556     3.160

Dynamically allocated memory at amaxgroup_restr [B,KiB,MiB]:      3400421    3320.724     3.243

Dynamically allocated memory at amaxgroup_restr [B,KiB,MiB]:      4286437    4185.974     4.088

Dynamically allocated memory at amaxgroup_restr [B,KiB,MiB]:      4338121    4236.446     4.137

Dynamically allocated memory at amaxgroup_restr [B,KiB,MiB]:      4372693    4270.208     4.170

Dynamically allocated memory at amaxgroup_restr [B,KiB,MiB]:      4503509    4397.958     4.295

Dynamically allocated memory at amaxgroup_restr [B,KiB,MiB]:      5832533    5695.833     5.562
read_pa_232_> parameters    BONDS   ANGLS  DIHEDS IMPROPS    MODE
                                0       0       0       0   12561
>> Model assessment by DOPE potential
iatmcls_286W> MODEL atom not classified:  PRO:OXT  PRO
preppdf_453W> No fixed restraints selected; there may be some dynamic ones.
preppdf_454W> Restraints file was probably not read; use restraints.append().

Dynamically allocated memory at amaxhash_contac [B,KiB,MiB]:      6455313    6304.017     6.156

Dynamically allocated memory at  amaxrestraints [B,KiB,MiB]:      6799805    6640.435     6.485

Dynamically allocated memory at  amaxrestraints [B,KiB,MiB]:      6851693    6691.106     6.534

Dynamically allocated memory at  amaxrestraints [B,KiB,MiB]:      6955469    6792.450     6.633

Dynamically allocated memory at  amaxrestraints [B,KiB,MiB]:      7163021    6995.138     6.831

Dynamically allocated memory at  amaxrestraints [B,KiB,MiB]:      7578125    7400.513     7.227

Dynamically allocated memory at  amaxrestraints [B,KiB,MiB]:      8408333    8211.263     8.019


>> ENERGY; Differences between the model's features and restraints:
Number of all residues in MODEL                   :      284
Number of all, selected real atoms                :     2162    2162
Number of all, selected pseudo atoms              :        0       0
Number of all static, selected restraints         :        0       0
COVALENT_CYS                                      :        F
NONBONDED_SEL_ATOMS                               :        1
Number of non-bonded pairs (excluding 1-2,1-3,1-4):   145622
Dynamic pairs routine                             : 1, NATM x NATM double loop
Atomic shift for contacts update (UPDATE_DYNAMIC) :    0.390
LENNARD_JONES_SWITCH                              :    6.500   7.500
COULOMB_JONES_SWITCH                              :    6.500   7.500
RESIDUE_SPAN_RANGE                                :        1    9999
NLOGN_USE                                         :       15
CONTACT_SHELL                                     :   15.000
DYNAMIC_PAIRS,_SPHERE,_COULOMB,_LENNARD,_MODELLER :        T       F       F       F       T
SPHERE_STDV                                       :    0.050
RADII_FACTOR                                      :    0.820
Current energy                                    :       -9857.6963


Summary of the restraint violations: 

   NUM     ... number of restraints.
   NUMVI   ... number of restraints with RVIOL > VIOL_REPORT_CUT[i].
   RVIOL   ... relative difference from the best value.
   NUMVP   ... number of restraints with -Ln(pdf) > VIOL_REPORT_CUT2[i].
   RMS_1   ... RMS(feature, minimally_violated_basis_restraint, NUMB).
   RMS_2   ... RMS(feature, best_value, NUMB).
   MOL.PDF ... scaled contribution to -Ln(Molecular pdf).

 #                     RESTRAINT_GROUP      NUM   NUMVI  NUMVP   RMS_1   RMS_2         MOL.PDF     S_i
------------------------------------------------------------------------------------------------------
 1 Bond length potential              :       0       0      0   0.000   0.000      0.0000       0.000
 2 Bond angle potential               :       0       0      0   0.000   0.000      0.0000       0.000
 3 Stereochemical cosine torsion poten:       0       0      0   0.000   0.000      0.0000       0.000
 4 Stereochemical improper torsion pot:       0       0      0   0.000   0.000      0.0000       0.000
 5 Soft-sphere overlap restraints     :       0       0      0   0.000   0.000      0.0000       0.000
 6 Lennard-Jones 6-12 potential       :       0       0      0   0.000   0.000      0.0000       0.000
 7 Coulomb point-point electrostatic p:       0       0      0   0.000   0.000      0.0000       0.000
 8 H-bonding potential                :       0       0      0   0.000   0.000      0.0000       0.000
 9 Distance restraints 1 (CA-CA)      :       0       0      0   0.000   0.000      0.0000       0.000
10 Distance restraints 2 (N-O)        :       0       0      0   0.000   0.000      0.0000       0.000
11 Mainchain Phi dihedral restraints  :       0       0      0   0.000   0.000      0.0000       0.000
12 Mainchain Psi dihedral restraints  :       0       0      0   0.000   0.000      0.0000       0.000
13 Mainchain Omega dihedral restraints:       0       0      0   0.000   0.000      0.0000       0.000
14 Sidechain Chi_1 dihedral restraints:       0       0      0   0.000   0.000      0.0000       0.000
15 Sidechain Chi_2 dihedral restraints:       0       0      0   0.000   0.000      0.0000       0.000
16 Sidechain Chi_3 dihedral restraints:       0       0      0   0.000   0.000      0.0000       0.000
17 Sidechain Chi_4 dihedral restraints:       0       0      0   0.000   0.000      0.0000       0.000
18 Disulfide distance restraints      :       0       0      0   0.000   0.000      0.0000       0.000
19 Disulfide angle restraints         :       0       0      0   0.000   0.000      0.0000       0.000
20 Disulfide dihedral angle restraints:       0       0      0   0.000   0.000      0.0000       0.000
21 Lower bound distance restraints    :       0       0      0   0.000   0.000      0.0000       0.000
22 Upper bound distance restraints    :       0       0      0   0.000   0.000      0.0000       0.000
23 Distance restraints 3 (SDCH-MNCH)  :       0       0      0   0.000   0.000      0.0000       0.000
24 Sidechain Chi_5 dihedral restraints:       0       0      0   0.000   0.000      0.0000       0.000
25 Phi/Psi pair of dihedral restraints:       0       0      0   0.000   0.000      0.0000       0.000
26 Distance restraints 4 (SDCH-SDCH)  :       0       0      0   0.000   0.000      0.0000       0.000
27 Distance restraints 5 (X-Y)        :       0       0      0   0.000   0.000      0.0000       0.000
28 NMR distance restraints 6 (X-Y)    :       0       0      0   0.000   0.000      0.0000       0.000
29 NMR distance restraints 7 (X-Y)    :       0       0      0   0.000   0.000      0.0000       0.000
30 Minimal distance restraints        :       0       0      0   0.000   0.000      0.0000       0.000
31 Non-bonded restraints              :  145510       0    604   6.305   6.305     -9857.7       1.000
32 Atomic accessibility restraints    :       0       0      0   0.000   0.000      0.0000       0.000
33 Atomic density restraints          :       0       0      0   0.000   0.000      0.0000       0.000
34 Absolute position restraints       :       0       0      0   0.000   0.000      0.0000       0.000
35 Dihedral angle difference restraint:       0       0      0   0.000   0.000      0.0000       0.000
36 GBSA implicit solvent potential    :       0       0      0   0.000   0.000      0.0000       0.000
37 EM density fitting potential       :       0       0      0   0.000   0.000      0.0000       0.000
38 SAXS restraints                    :       0       0      0   0.000   0.000      0.0000       0.000
39 Symmetry restraints                :       0       0      0   0.000   0.000      0.0000       0.000
do_prof_492W> Are you sure you want to calculate a normalized energy profile!


openf___224_> Open           hoxb13.profile
# Energy of each residue is written to: hoxb13.profile
# The profile IS normalized by the number of restraints.
# The profiles are smoothed over a window of residues:   13
# The sum of all numbers in the file:     -11.5666

<< end of ENERGY.
DOPE score               : -9857.696289

Dynamically allocated memory at          finish [B,KiB,MiB]:      8115561    7925.353     7.740
Starting time                                            : 2016/07/18 11:21:03
Closing time                                             : 2016/07/18 11:21:05
Total CPU time [seconds]                                 :       1.73
