# Supplementary material for: Computational Modeling of complete HOXB13 protein for predicting the functional effect of SNPs and the associated role in hereditary prostate cancer
Source: Sci Rep. 2017 Mar 8;7:43830. doi: 10.1038/srep43830 (PMC5363706; doi:10.1038/srep43830)
Supplement: Supplementary Dataset [file srep43830-s1.zip › SR Supplementary Data Files Complete/HOXB13 Modeller/HOXB13 Modeller/script5.py]

from modeller import *
from modeller.scripts import complete_pdb

log.verbose()    # request verbose output
env = environ()
env.libs.topology.read(file='$(LIB)/top_heav.lib') # read topology
env.libs.parameters.read(file='$(LIB)/par.lib') # read parameters

# read model file
mdl = complete_pdb(env, 'hoxb13.B99990026.pdb')

# Assess with DOPE:
s = selection(mdl)   # all atom selection
s.assess_dope(output='ENERGY_PROFILE NO_REPORT', file='hoxb13.profile',
              normalize_profile=True, smoothing_window=15)
